# Supplementary material for: How to Improve the Well-Being of Youths: An Exploratory Study of the Relationships Among Coping Style, Emotion Regulation, and Subjective Well-Being Using the Random Forest Classification and Structural Equation Modeling
Source: Front Psychol. 2021 Apr 26;12:637712. doi: 10.3389/fpsyg.2021.637712 (PMC8109272; doi:10.3389/fpsyg.2021.637712)
Supplement: Supplementary file 1 [file Data_Sheet_1.XLSX]

## Sheet: data2
ID	Gender	BirthYear	Grade	Major	Single	FamilySite	FatherEdu	MotherEdu	ER1	ER2	ER3	ER4	ER5	ER6	ER7	ER8	ER9	ER10	SWBL1	SWBL2	SWBL3	SWBL4	SWBL5	SWBE1	SWBE2	SWBE3	SWBE4	SWBE5	SWBE6	SWBE7	SWBE8	SWBE9	SWBE10	SWBE11	SWBE12	SWBE13	SWBE14	SWBE15	SWBE16	SWBE17	SWBE18	SWBE19	SWBE20	CS1	CS2	CS3	CS4	CS5	CS6
1174	2	2000	2	1	2	2	2	2	4	2	1	1	4	2	4	4	2	4	6	6	6	6	3	5	3	5	3	5	2	2	2	5	5	2	2	2	5	3	5	5	2	5	2	4	3	4	4	4	4
1175	2	2001	2	1	2	2	2	2	4	3	2	2	3	4	3	3	4	4	3	2	2	1	1	4	5	3	5	4	4	3	3	4	3	4	3	3	3	5	4	3	5	3	3	3	3	4	3	3	2
1176	1	1998	3	1	2	1	3	3	1	5	3	2	4	4	3	3	5	2	6	5	5	4	2	5	3	5	3	5	2	2	2	4	4	2	2	4	4	2	4	5	2	5	2	3	2	4	3	3	3
1177	2	1999	2	1	1	1	4	4	3	4	2	4	3	3	3	3	3	3	4	5	6	5	3	5	4	5	4	4	5	4	4	4	4	4	5	4	4	4	4	3	3	4	4	2	3	3	3	3	2
1178	2	2000	2	1	2	2	2	3	4	3	3	2	2	3	3	3	2	2	3	3	3	3	3	3	5	3	5	3	5	5	3	3	3	3	3	5	3	5	4	3	5	3	5	3	3	3	3	3	3
1179	1	1998	4	1	1	2	2	1	5	3	5	1	4	2	5	5	2	4	4	2	4	2	1	3	2	4	1	4	1	1	1	3	3	1	1	1	5	1	5	4	1	4	1	3	3	3	4	3	3
1180	2		2	1	2	2	2	1	1	5	3	1	4	5	2	4	2	2	6	2	3	1	2	3	3	2	2	3	2	2	2	3	4	2	2	3	2	3	3	5	2	3	2	4	2	2	1	1	3
1181	2	1997	4	1	2	2	3	1	2	2	2	4	2	2	2	2	1	2	2	2	2	2	2	2	5	3	5	2	5	5	5	3	3	5	5	3	3	4	3	3	4	3	5	3	2	2	2	2	2
1182	2	2000	2	1	2	1	4	3	4	3	3	3	3	3	3	3	3	3	4	3	6	5	5	3	5	3	3	3	2	2	2	3	2	2	1	3	3	4	3	3	3	3	2	3	4	3	3	3	3
1183	2	1996	4	1	2	1	2	2	3	2	3	2	2	2	3	3	2	3	5	3	5	5	2	3	4	3	4	3	3	3	3	3	3	4	3	4	3	4	3	3	4	4	3	3	3	2	2	2	2
1184	2	2000	2	1	2	1	2	2	3	4	3	2	5	5	3	4	5	4	5	4	6	5	2	6	3	5	1	4	1	1	1	5	5	4	2	3	5	3	5	5	3	5	3	3	2	4	4	4	4
1185	2	1999	2	1	2	2	2	1	4	2	2	2	3	2	3	4	2	3	3	2	3	2	5	3	5	3	5	3	3	4	3	3	3	5	3	3	3	5	3	3	5	3	5	2	3	3	2	2	2
1186	2	2001	2	1	2	1	3	3	3	1	3	3	3	3	3	3	3	3	4	4	4	4	4	2	3	2	5	2	2	3	2	3	3	3	3	2	3	3	2	3	4	3	3	2	3	4	4	4	4
1187	2	1999	2	1	2	1	2	2	5	3	5	2	5	4	4	4	5	5	6	6	6	6	6	5	3	5	3	5	3	3	3	5	5	3	5	5	5	3	5	5	3	5	3	3	3	3	3	3	3
1191	1	1999	3	1	2	2	2	1	3	4	3	3	3	4	4	2	2	2	3	3	3	3	4	3	3	5	3	3	2	3	2	4	4	3	5	3	4	3	4	4	3	3	3	2	2	2	2	4	3
1193	1	1999	3	1	2	2	2	3	4	3	2	3	4	2	3	3	2	3	3	4	4	3	2	4	3	3	3	3	3	3	3	4	3	3	3	2	4	3	3	3	3	3	3	3	3	3	3	2	2
1201	1	1999	3	1	2	2	2	2	3	4	2	5	2	5	3	2	2	4	2	1	2	1	1	3	4	3	4	3	5	4	5	3	3	4	5	4	2	3	5	5	3	3	5	3	1	1	1	3	3
1205	1	1999	3	1	1	1	4	4	3	3	3	3	3	3	3	3	3	3	4	4	4	4	4	4	3	3	5	4	3	3	3	3	3	3	3	3	3	3	3	3	5	3	3	4	4	4	4	2	2
1208	1	1998	3	1	2	2	1	1	5	3	5	1	5	3	5	5	3	5	6	3	6	3	1	3	3	3	3	3	3	3	2	3	3	3	3	3	5	5	5	5	4	5	2	4	4	4	4	4	4
1216	2	1999	3	1	1	1	3	1	3	4	3	2	4	4	4	4	4	4	4	4	4	4	4	4	4	4	4	4	4	4	4	4	4	4	4	4	4	4	4	4	4	4	4	2	2	2	2	2	2
1225	2	2000	2	1	1	2	1	2	3	4	2	1	4	4	3	3	4	4	2	2	3	3	1	4	5	4	5	4	2	5	5	4	3	2	5	4	3	4	3	4	4	4	5	2	3	2	3	4	1
1236	2	1997	3	1	2	2	1	1	2	5	3	1	4	5	3	3	5	3	2	2	3	3	1	3	2	2	2	2	2	2	2	2	2	2	2	2	2	2	2	2	2	2	2	4	1	2	4	4	3
1161	2	1999	2	2	2	2	2	2	4	2	3	2	3	3	3	3	3	3	3	3	3	3	3	3	3	3	3	3	3	3	3	3	3	3	3	3	3	3	3	3	3	3	3	2	2	2	3	2	2
1162	2	2000	2	2	1	1	3	3	5	2	5	2	3	4	5	5	2	5	7	7	7	7	7	6	2	6	2	6	2	2	2	6	6	2	2	2	6	2	6	6	2	6	2	4	4	4	4	4	4
1163	2	1998	2	1	2	2	2	1	4	2	4	2	4	2	4	4	2	4	6	2	6	3	2	5	4	2	3	3	2	2	3	2	3	2	2	2	3	2	4	4	2	3	2	4	4	3	3	3	4
1164	2	1999	2	2	2	2	2	2	4	2	3	2	3	1	4	4	1	4	3	4	3	2	2	3	4	3	3	4	3	2	2	5	3	3	3	3	4	3	4	4	3	4	3	3	4	4	3	4	3
1165	2	1999	2	1	2	2	2	2	5	3	4	2	4	3	5	4	2	4	3	6	6	6	6	5	3	3	3	5	2	2	2	4	4	2	2	2	5	2	5	5	2	5	2	3	4	4	4	3	3
1166	2	2000	1	1	2	2	3	2	3	2	4	4	3	4	4	4	4	4	6	3	2	6	2	4	2	4	3	4	2	4	3	4	3	4	3	4	3	4	2	4	3	4	2	3	1	3	2	3	1
1167	1	1998	4	1	1	1	4	4	5	2	5	3	4	3	5	5	3	3	3	3	3	3	3	4	4	3	3	4	3	3	4	4	4	3	3	3	3	3	4	4	3	4	3	3	2	4	3	3	2
1168	2	1999	2	1	2	2	2	1	4	3	3	3	3	3	3	3	3	3	4	4	4	4	5	4	3	4	3	4	3	3	3	4	4	3	4	3	4	3	4	4	3	4	3	2	2	2	3	3	3
1169	1	1998	3	1	2	1	3	2	3	2	3	2	3	3	3	3	2	2	2	4	3	2	5	3	4	4	3	5	3	3	3	4	2	3	3	3	3	3	4	4	3	4	3	3	3	3	3	2	3
1170	1	1998	3	1	1	1	2	3	3	5	2	3	1	4	2	2	4	2	3	4	3	3	3	3	5	2	5	3	5	6	4	3	3	5	4	3	2	4	2	5	3	3	5	4	3	2	2	2	2
1171	2	1999	3	1	2	1	2	1	4	2	4	3	3	2	4	4	3	4	6	7	6	6	5	4	3	4	4	4	1	1	1	4	3	1	1	5	4	4	4	3	3	4	3	3	4	4	4	4	3
1172	2	1998	4	1	2	2	3	3	4	1	4	1	4	4	4	4	1	4	1	1	1	1	1	4	2	4	4	4	2	4	2	4	2	2	4	2	2	4	4	4	2	3	2	3	4	2	2	2	2
1173	1	1999	4	1	2	2	2	2	4	5	4	4	5	4	3	4	3	4	4	6	6	1	1	3	3	3	3	5	3	3	3	3	3	3	3	3	3	3	5	5	3	3	3	2	1	4	3	3	2
1231	2		3	1	2	2	2	2	5	2	5	2	5	1	5	4	1	5	6	6	7	7	7	4	3	4	1	5	2	2	2	4	4	2	2	3	4	1	5	4	2	5	2	2	3	4	4	4	4
1237	1	1998	3	1	2	2	1	2	4	5	3	2	4	5	4	3	5	3	1	2	2	1	1	3	5	4	5	3	4	2	3	4	1	3	4	5	3	4	2	4	5	3	4	3	3	3	2	2	3
1146	2	2000	2	2	1	1	4	4	4	4	4	4	3	4	3	3	4	4	5	5	5	3	3	3	5	3	5	3	3	5	4	4	2	5	4	3	3	4	4	4	5	4	5	2	2	3	3	4	3
1147	2	1999	2	2	2	2	3	2	3	3	4	3	4	3	3	3	3	3	5	5	5	3	3	3	4	3	3	5	2	2	2	5	3	3	2	3	3	3	4	4	3	4	3	3	4	4	4	4	4
1148	2	2000	2	1	2	2	3	5	5	3	5	2	5	5	5	5	2	5	5	3	5	3	2	3	3	4	3	4	2	2	2	3	3	2	2	3	3	4	4	4	3	4	2	4	3	4	4	4	3
1149	2	2000	2	2	2	2	2	2	4	3	4	4	3	3	5	4	3	1	4	4	6	6	5	5	4	5	2	5	2	1	1	5	5	2	3	3	5	2	4	4	2	4	1	2	4	4	2	4	3
1150	2	2000	2	2	2	2	3	3	4	2	4	1	5	1	5	5	1	4	6	6	5	7	3	5	3	3	1	3	3	2	2	3	4	2	1	1	3	1	4	5	1	5	1	4	4	4	4	4	4
1151	2	1999	2	2	2	2	1	1	4	3	4	4	4	3	4	4	2	3	3	3	3	3	1	3	3	4	3	3	3	2	2	3	4	2	3	3	4	4	3	3	4	3	3	4	3	3	3	2	2
1152	2	2000	2	2	2	1	3	3	5	3	4	4	4	2	4	4	2	4	6	6	6	2	2	4	3	3	3	4	2	2	2	3	2	2	2	2	3	2	4	3	3	3	2	3	3	3	3	3	3
1153	2	1999	2	1	1	1	4	5	3	4	5	2	4	4	4	4	3	4	4	6	5	3	1	5	2	5	3	4	2	1	1	4	3	1	1	4	5	5	3	4	2	4	1	3	2	4	4	4	3
1154	2	2000	2	2	2	2	1	1	4	4	4	4	4	4	4	4	4	4	5	4	4	3	1	3	4	5	3	3	2	2	2	3	2	2	2	2	2	2	3	3	3	3	3	3	2	4	4	4	3
1155	2	1997	2	1	2	2	1	2	5	1	2	1	5	1	5	5	1	5	3	3	3	3	2	4	2	3	5	4	3	3	3	4	4	3	3	5	1	3	4	4	5	4	5	4	4	4	4	4	4
1156	2	2000	2	2	1	1	3	3	4	2	3	2	4	1	3	3	2	3	6	6	6	5	4	4	4	5	2	4	2	2	2	4	5	2	2	4	4	2	5	4	2	4	2	3	4	3	3	2	2
1157	2	2001	2	2	2	2	1	1	4	2	4	1	3	2	4	3	2	3	3	3	4	3	2	3	4	3	2	3	2	2	2	3	4	2	2	3	2	3	2	4	3	3	2	2	3	2	2	3	2
1158	2	2000	2	2	1	2	2	2	4	3	4	4	5	5	4	4	2	4	3	3	3	2	2	5	3	4	2	5	2	2	2	5	4	2	2	2	4	2	3	4	2	4	2	3	2	4	4	4	3
1159	2	1998	2	1	2	2	1	2	3	3	3	3	3	3	3	3	3	3	3	2	2	2	2	3	4	4	4	3	3	4	3	4	3	4	4	4	4	4	3	4	4	4	4	2	2	2	2	2	2
1160	2	2000	2	2	2	2	2	2	3	2	4	2	4	2	3	3	2	4	3	3	4	4	4	4	1	5	2	4	2	1	1	4	4	2	2	4	4	4	4	4	2	5	2	3	3	4	3	4	3
1203	2	2000	2	1	1	1	4	2	4	2	3	1	2	3	3	3	2	3	3	3	3	3	2	3	5	3	3	3	5	5	3	4	1	5	5	3	1	3	1	3	5	3	5	4	3	3	3	3	2
1213	2	1999	3	1	2	2	2	2	4	2	3	2	3	4	4	3	2	3	3	4	5	3	3	3	4	4	4	3	5	4	3	3	3	4	3	5	3	5	3	3	4	4	4	3	4	3	4	4	4
1219	2	1999	3	1	2	2	3	3	4	3	4	3	4	3	3	4	3	2	3	3	5	3	3	3	4	3	3	3	3	3	3	4	3	4	4	4	4	4	3	3	3	4	3	2	3	3	3	4	2
1223	2	1998	3	1	2	1	1	2	3	2	3	5	3	3	3	3	2	3	2	2	3	2	1	4	3	5	5	4	5	5	5	4	4	5	5	5	5	5	5	4	5	5	5	3	3	2	2	2	3
1232	2	1998	3	1	2	2	1	3	4	2	4	2	3	2	4	3	2	4	3	1	3	2	3	5	4	4	3	4	2	2	2	4	4	2	2	3	2	4	4	3	3	3	3	2	4	3	2	2	2
1233	2	1999	3	1	2	2	2	2	4	4	3	3	4	5	4	4	3	4	2	2	2	1	2	2	4	3	4	3	3	3	2	4	2	2	2	2	2	4	4	2	2	4	3	3	3	3	3	2	2
1129	1	1996	2	1	1	2	2	1	4	2	4	2	4	3	4	4	2	4	2	2	4	2	1	4	3	3	3	4	3	1	1	4	4	3	3	3	4	4	4	4	2	4	2	3	2	4	4	3	3
1130	2	1999	2	1	2	2	1	1	5	2	3	1	3	2	4	4	2	4	4	3	4	5	3	4	3	4	3	4	5	3	3	5	4	3	2	4	3	3	3	3	3	4	3	3	3	4	3	3	3
1131	1	1999	2	1	2	2	3	2	4	3	4	2	3	3	4	4	2	3	3	3	4	2	2	3	1	4	1	3	1	1	1	5	3	1	3	1	5	1	3	3	4	5	1	2	2	3	3	3	2
1132	1	2000	2	2	2	1	2	2	4	4	4	3	4	3	4	4	4	4	3	4	6	2	3	5	3	4	2	4	1	1	1	5	4	1	1	4	5	4	5	4	2	4	1	3	3	3	3	4	3
1133	1	1999	2	1	2	1	5	3	5	4	3	3	3	5	4	3	5	3	6	3	6	5	3	5	3	4	4	5	4	3	4	5	4	4	4	5	4	5	3	3	5	4	3	3	3	4	4	3	4
1134	2		2	1	2	2	2	1	4	2	4	2	4	2	4	4	2	4	4	4	4	3	1	4	1	4	1	2	2	2	2	4	3	1	3	3	3	1	4	4	1	4	1	3	4	3	3	2	3
1135	2		2	1	2	1	3	2	5	3	4	2	5	3	4	4	4	4	5	4	6	6	3	3	3	3	3	3	2	2	2	4	3	2	2	2	4	2	4	4	2	4	2	3	4	4	4	4	3
1136	2	2000	2	1	2	2	1	1	4	3	4	2	4	3	4	3	2	3	6	4	4	5	3	3	3	3	3	3	4	2	1	4	3	2	3	5	3	4	5	5	3	3	3	2	3	4	4	4	4
1137	2	2000	2	1	2	2	1	1	4	4	5	2	4	2	4	4	1	5	2	3	5	2	1	4	4	4	3	4	4	3	1	4	3	3	4	5	3	5	3	4	3	4	4	4	4	3	2	2	2
1138	1	2001	2	2	2	2	2	1	4	3	3	2	4	2	4	4	2	2	3	3	5	4	6	4	5	3	4	4	2	2	2	5	3	2	2	2	4	3	3	4	2	2	2	3	4	3	3	3	2
1139	2	1999	2	1	2	2	2	2	5	2	4	1	3	2	4	3	2	3	4	3	3	1	3	3	2	2	2	2	2	2	2	3	2	2	2	2	2	2	2	3	2	2	2	3	4	4	3	3	3
1140	2	2000	2	1	2	1	3	2	5	2	4	1	4	2	4	4	1	5	1	3	4	1	1	3	4	5	4	3	2	1	2	2	5	2	3	2	2	3	2	3	3	3	2	3	3	3	4	4	3
1141	2	1998	2	2	2	2	1	1	3	3	4	2	3	3	4	4	4	4	4	4	4	3	5	3	4	4	4	3	3	3	3	3	3	4	3	4	3	3	3	3	3	3	3	3	3	3	3	3	2
1142	2		2	2	1	1	3	3	3	4	3	3	2	4	3	4	4	3	2	2	2	2	1	4	5	4	5	5	4	4	6	4	3	5	5	5	3	5	3	3	3	3	4	3	2	3	3	2	3
1143	2	2000	2	2	2	2	3	2	4	2	4	2	3	2	4	4	2	4	3	3	4	3	2	5	4	5	4	3	3	3	3	4	4	4	3	3	5	4	5	5	3	4	4	3	4	3	3	3	3
1144	2	1999	2	2	2	2	2	2	4	2	3	2	2	3	4	4	3	3	3	3	6	4	3	4	3	5	3	5	3	3	2	5	5	2	2	3	4	3	4	4	4	5	3	3	4	4	4	2	3
1145	2	1999	2	2	2	2	1	1	4	5	4	5	3	4	3	3	5	3	3	3	3	3	3	3	4	3	5	3	5	5	4	3	3	4	4	3	3	4	4	4	4	4	4	4	2	2	4	4	4
1190	1	1999	3	1	2	2	2	2	4	3	3	4	3	3	4	4	4	4	4	4	4	4	4	4	3	5	2	5	3	2	1	5	5	2	2	2	5	2	6	5	1	5	1	4	4	4	4	4	4
1206	2	1998	3	1	2	2	2	1	3	1	3	1	4	1	3	3	2	4	7	6	5	3	1	3	3	3	3	3	3	3	3	3	3	3	3	2	3	1	5	2	1	3	1	3	4	2	4	2	4
1209	2	2000	2	1	2	2	5	5	5	1	4	1	5	1	5	5	1	3	7	7	7	7	6	6	3	6	1	5	1	3	1	5	5	2	2	2	5	2	5	5	3	5	3	4	4	4	4	4	4
1226	2	1999	2	1	2	2	2	1	4	2	4	2	4	3	4	4	2	4	2	1	2	1	1	3	3	3	2	4	2	2	2	2	2	2	2	2	2	2	4	4	2	4	2	4	4	4	4	3	4
1235	2	2000	3	1	2	1	2	1	2	3	2	2	4	4	2	3	2	2	3	3	5	3	2	3	3	2	3	3	2	2	2	2	3	2	2	2	3	3	3	4	2	3	2	2	2	2	2	3	2
1113	2	1998	2	1	2	2	1	1	4	3	4	4	4	5	5	4	4	4	3	3	4	3	3	2	4	3	4	3	4	4	4	3	3	4	4	1	3	4	4	4	3	2	4	2	1	4	4	2	3
1114	2	2000	2	1	2	1	3	3	3	4	4	2	4	2	3	4	4	4	4	2	6	3	2	2	2	2	2	3	2	2	2	2	2	2	2	2	4	2	4	4	2	5	2	3	2	4	4	2	2
1115	2	1999	2	1	2	2	1	1	3	2	3	2	3	2	3	2	3	3	3	2	5	2	2	4	3	5	3	4	3	2	1	4	3	3	2	3	4	3	3	4	2	4	1	3	2	2	3	2	2
1116	1	2000	2	1	2	1	2	3	4	2	3	2	4	4	4	4	2	4	2	4	3	5	2	3	4	5	2	3	3	2	2	4	3	3	3	2	2	2	4	4	2	4	2	3	4	2	3	2	2
1117	2	1998	2	1	2	2	1	1	4	3	5	2	4	2	5	4	2	5	5	5	5	5	2	5	4	4	4	4	4	3	2	4	4	2	2	3	4	3	4	4	4	4	2	4	4	4	4	4	3
1118	2	2000	2	2	2	2	2	1	5	2	4	2	4	4	4	4	2	4	4	3	3	2	2	3	2	3	5	3	5	5	5	3	1	5	5	4	3	3	3	3	5	3	5	3	4	4	4	4	3
1119	2	2001	2	1	2	2	1	2	1	2	1	2	4	2	4	4	3	1	5	4	4	4	4	3	2	4	2	4	2	2	2	4	3	2	2	3	3	3	4	4	2	4	2	4	4	4	4	3	3
1120	2	2000	2	1	2	2	1	1	4	4	4	3	3	4	4	4	3	4	3	2	3	2	2	3	4	3	4	3	3	3	2	4	3	2	2	3	3	3	3	4	3	3	3	3	4	3	2	3	3
1121	2	1999	2	1	2	2	1	1	3	4	3	1	3	4	3	2	4	3	5	6	5	3	2	3	3	3	3	4	2	2	2	3	3	2	2	2	2	3	3	4	3	3	2	2	2	2	3	3	3
1122	2	1999	2	2	2	1	2	3	3	3	3	1	5	3	3	5	3	3	4	4	6	3	4	4	3	4	2	4	2	3	2	4	3	2	4	5	4	3	5	4	2	5	3	4	4	3	2	3	4
1123	2	2000	2	1	2	2	2	1	3	2	3	3	3	4	3	3	2	3	4	4	4	4	3	4	3	4	3	4	3	2	2	4	4	3	4	5	3	3	3	4	3	3	2	2	3	3	4	4	3
1124	2	2000	2	1	2	2	2	2	5	3	3	2	3	3	3	3	2	2	2	3	3	3	2	4	3	3	2	4	2	2	2	4	3	5	5	5	2	2	3	4	5	4	5	4	4	3	3	4	3
1125	1	2000	2	1	1	1	2	2	5	2	3	1	5	2	4	4	2	4	6	7	6	6	3	5	3	5	3	5	4	2	2	5	5	1	2	3	5	3	5	5	3	5	2	4	4	3	3	2	4
1126	2		2	2	2	2	1	1	5	1	5	1	4	1	5	4	2	5	5	4	6	6	3	5	3	6	2	5	2	2	2	6	5	2	2	2	4	3	4	4	2	5	2	4	4	4	2	3	3
1127	2	1999	2	1	2	2	1	2	4	2	2	2	3	2	2	3	2	2	3	2	3	1	1	3	5	3	5	3	5	5	5	4	3	5	5	3	3	3	3	3	4	3	3	2	2	2	2	3	3
1128	2	2000	2	1	1	1	4	4	3	4	3	4	2	2	4	3	3	3	2	3	3	2	1	2	4	2	5	3	2	4	5	3	4	2	2	4	4	4	4	4	2	2	3	3	4	3	3	1	2
1198	1		3	1	1	1	4	4	5	3	4	1	3	4	4	3	2	4	6	6	6	6	4	5	4	5	3	5	2	2	3	5	5	3	3	3	5	5	5	5	3	5	3	4	4	4	4	4	4
1199	2	2000	2	1	2	2	2	2	5	4	4	2	5	4	4	4	5	4	5	3	5	5	6	3	2	2	2	2	2	2	2	2	2	2	2	2	2	2	2	4	2	2	2	3	1	4	3	4	2
1207	2	1998	3	1	2	2	3	2	5	2	3	2	3	4	4	4	2	3	3	2	4	3	2	3	5	3	3	5	3	2	2	2	2	2	2	2	4	2	4	4	4	5	3	3	4	3	3	3	3
1217	1	1999	3	1	2	2	2	1	4	3	4	2	4	4	4	4	4	4	4	4	3	2	1	2	3	2	2	4	2	2	2	2	2	2	2	2	2	2	2	2	2	2	2	3	3	4	3	2	2
1221	2	2000	3	1	2	2	2	2	4	4	3	4	4	3	4	4	3	4	5	5	6	4	2	3	3	3	4	3	2	2	2	3	3	3	3	3	3	3	3	3	2	3	3	2	4	4	4	4	4
1228	1	1998	4	1	1	1	3	3	4	2	3	2	4	2	4	4	2	4	4	4	5	3	1	5	4	3	4	5	3	3	2	5	3	3	5	3	5	2	5	4	2	5	2	4	4	4	4	4	4
1247	2	1999	3	1	2	2	3	3	3	4	4	2	4	3	3	4	4	4	5	6	6	3	2	3	2	2	2	4	2	2	2	2	2	2	2	2	3	2	2	3	2	3	2	3	2	3	3	3	3
1089	2		2	1	2	2	2	2	4	4	2	1	4	4	3	4	4	4	1	2	2	1	1	2	5	3	4	3	2	3	2	3	3	2	2	3	5	3	5	5	3	4	2	2	4	2	1	1	3
1090	2	2000	2	1	2	1	2	3	3	2	5	2	4	2	4	4	2	4	2	2	6	6	3	3	4	4	4	4	1	1	1	5	4	1	1	3	3	1	4	4	2	5	1	3	2	4	4	4	3
1091	2	2000	2	2	2	1	1	1	5	4	5	3	4	4	5	4	3	4	2	3	3	3	3	5	4	5	3	5	3	3	4	3	3	2	3	3	3	4	4	4	2	4	2	4	3	4	4	4	2
1092	1	1998	2	2	2	2	2	2	4	4	4	4	5	3	3	3	3	3	3	3	1	1	1	4	3	5	3	4	3	3	3	6	6	3	4	5	4	3	4	4	2	4	2	2	4	3	3	1	4
1093	1		2	2	2	1	3	2	4	3	4	2	4	4	4	4	4	4	5	3	5	4	3	3	1	5	3	5	4	2	3	4	4	3	3	3	4	4	3	4	2	5	2	3	4	3	2	2	2
1094	2		2	2	2	1	2	2	5	4	5	3	5	3	5	5	3	5	3	4	3	2	3	4	3	4	3	5	2	2	2	4	2	2	2	2	2	2	3	2	2	3	2	3	3	3	3	3	3
1095	1	1999	2	1	2	2	2	2	2	4	2	4	3	4	2	2	4	2	4	3	4	3	4	3	2	3	2	2	2	2	3	2	2	2	2	2	2	2	2	4	2	3	2	1	2	1	1	2	3
1096	2	1999	2	1	2	2	2	1	5	3	5	2	5	3	5	5	3	5	3	2	5	3	3	3	1	4	1	4	1	3	1	3	3	1	1	1	3	4	3	3	1	4	1	4	4	4	4	3	3
1097	2	2000	2	1	2	1	4	4	4	4	4	3	3	4	4	4	2	4	4	4	4	3	2	3	5	4	5	4	2	2	2	4	3	2	4	4	4	4	4	3	4	4	3	2	3	2	2	2	2
1098	2	2000	2	2	2	2	2	3	4	3	4	2	4	4	4	4	3	4	6	5	6	5	3	4	3	3	3	3	2	2	2	2	3	3	2	3	4	3	4	4	3	4	3	3	3	2	2	3	3
1099	1		2	2	2	2	2	2	4	5	3	2	3	4	4	3	3	3	3	5	5	4	2	3	3	3	4	4	2	2	2	4	3	2	3	4	4	5	4	5	4	5	3	3	1	4	4	4	3
1100	2	1999	2	2	2	2	3	1	4	4	4	4	4	4	4	2	4	4	5	6	5	5	3	4	3	2	3	3	2	2	2	3	2	2	2	2	2	2	2	5	2	2	2	4	1	4	4	3	2
1101	1	1999	2	1	2	2	2	2	4	2	4	3	4	3	5	4	3	4	3	4	5	3	1	3	5	4	2	4	3	3	3	3	3	3	3	3	3	3	3	4	1	3	3	2	3	2	2	2	3
1102	2	1998	2	1	2	2	2	2	3	4	3	3	2	4	3	4	3	3	2	2	1	2	1	3	5	3	3	3	3	2	2	3	2	2	2	2	2	2	4	4	2	3	3	3	3	4	3	3	2
1103	2	1998	2	2	2	2	1	2	4	2	4	5	4	1	4	4	1	4	3	2	6	6	1	5	1	5	1	4	1	1	1	5	5	1	1	1	5	1	5	5	3	6	1	4	4	3	4	4	4
1104	2	1998	2	1	2	2	1	1	3	4	3	2	4	4	4	4	3	4	3	3	3	3	2	3	4	3	4	3	3	2	3	3	3	5	3	2	4	3	4	3	3	4	3	3	2	3	3	3	2
1105	2	1998	2	1	2	2	2	1	4	3	4	2	4	4	4	4	2	3	4	2	6	6	3	3	3	3	3	3	4	2	2	3	2	2	2	3	3	3	3	3	3	3	2	3	3	3	3	3	3
1106	2	2000	2	1	2	2	2	1	4	3	4	3	4	5	5	5	3	5	3	3	3	1	1	4	6	4	6	4	6	4	2	4	2	2	6	2	2	6	6	4	5	4	6	4	1	2	3	1	4
1107	1	1999	2	1	2	2	1	1	3	3	2	3	2	3	2	2	2	2	3	4	4	4	3	4	4	3	4	3	3	4	4	3	4	4	4	3	4	3	4	4	3	4	3	3	2	2	2	2	3
1108	2	1999	2	1	2	1	1	1	3	2	4	1	3	2	2	2	2	2	5	3	5	3	1	4	4	4	3	5	4	3	2	4	4	1	3	4	4	4	4	4	2	4	3	4	2	2	3	2	3
1109	2	1997	2	1	2	2	1	1	4	2	3	2	4	3	3	4	3	3	5	3	5	2	2	3	3	2	2	3	2	2	2	3	2	2	2	2	2	3	2	3	2	3	2	2	3	3	3	2	2
1110	1	1999	2	1	1	1	3	3	4	3	3	4	3	3	3	4	3	4	3	4	5	2	1	3	2	3	2	2	2	2	2	3	2	2	2	4	3	3	3	3	2	4	2	4	2	2	3	3	3
1111	2	1999	2	2	2	1	3	2	4	5	5	3	4	3	4	4	3	4	3	2	5	3	1	3	5	5	5	4	3	6	4	3	3	5	5	5	4	5	3	4	4	4	5	2	3	3	3	3	3
1112	1	2000	2	1	2	2	1	1	3	2	3	2	3	4	3	3	2	3	3	2	4	3	3	3	5	4	4	5	4	4	4	5	4	5	4	4	4	4	5	5	4	4	4	2	2	2	2	2	3
1202	2	2000	2	1	2	2	3	2	4	3	4	2	4	1	3	4	3	4	4	4	6	4	4	5	3	5	3	5	3	3	3	5	5	3	3	4	5	3	4	5	3	5	3	2	3	3	3	4	3
1210	2	2000	2	1	2	2	1	2	4	3	5	4	4	3	3	3	2	3	4	4	4	4	2	4	3	4	3	4	2	2	2	4	4	2	2	3	4	3	4	4	2	4	2	3	3	3	3	2	3
1215	2	2000	2	1	2	1	4	2	4	3	4	2	4	2	4	4	4	4	6	6	6	6	2	4	3	5	2	4	3	3	3	4	4	3	3	5	5	4	4	5	4	5	4	2	4	4	3	3	3
1229	2	1999	3	1	2	2	2	3	4	3	4	4	4	3	4	4	2	4	6	6	6	2	2	5	3	5	3	5	3	1	1	5	5	4	3	4	5	4	5	5	4	5	1	4	4	4	4	4	2
1234	2	1998	3	1	2	2	2	1	4	2	4	2	4	4	4	4	2	4	6	3	6	5	2	3	4	3	3	4	2	2	2	3	3	2	2	3	4	4	4	4	2	3	2	3	4	4	4	4	3
1241	2	1999	3	1	1	1	1	4	4	4	2	3	2	3	2	3	3	2	2	6	3	2	1	2	5	2	3	2	2	5	2	3	2	4	2	4	2	6	2	5	5	2	5	2	3	2	1	1	1
1243	2	1999	3	1	2	2	1	1	4	2	4	1	4	2	1	4	2	4	4	4	6	3	3	4	4	3	3	5	2	2	2	5	4	2	4	4	4	4	5	4	3	5	2	3	4	3	3	2	3
1067	2	1999	2	1	2	2	2	2	4	4	4	4	4	2	4	4	2	4	4	3	4	3	2	3	3	3	2	2	2	2	2	2	2	2	2	2	2	2	2	2	2	2	2	4	4	4	4	4	3
1068	1	2000	2	2	2	1	2	2	4	4	4	4	4	4	4	4	2	4	5	2	5	3	5	4	2	3	1	4	3	1	1	3	2	1	1	5	3	3	5	4	4	3	1	2	3	3	3	4	3
1069	2	2000	2	1	2	2	1	1	4	2	3	1	4	2	5	3	1	3	3	3	6	3	2	2	3	5	2	2	2	2	2	2	2	2	2	2	2	2	2	2	2	2	2	2	4	4	4	3	3
1070	1	2000	2	2	2	2	1	1	4	3	3	2	3	4	4	3	3	3	3	3	3	2	1	4	5	3	4	3	4	3	2	3	2	2	2	3	3	4	3	3	2	3	2	3	2	3	3	3	3
1071	2	1998	2	1	2	2	1	3	5	1	5	2	3	1	5	5	2	5	2	2	5	5	3	5	3	4	3	3	2	2	2	4	4	2	2	2	2	2	4	4	2	4	2	4	4	4	4	3	3
1072	2	2000	2	1	2	1	2	2	5	2	4	2	4	4	5	4	2	3	2	2	3	3	1	4	4	5	5	3	2	2	2	3	3	2	2	5	4	2	3	3	3	4	2	2	4	3	3	3	3
1073	1	2000	2	2	2	2	2	1	4	3	3	3	4	2	4	4	2	4	3	2	4	2	3	4	4	3	3	3	3	3	3	4	3	3	3	3	4	3	4	4	4	4	3	2	2	3	3	2	3
1074	2	1999	2	1	2	2	1	2	3	4	3	4	3	4	3	3	4	3	3	3	3	3	2	4	3	3	4	3	3	4	2	4	2	2	2	3	3	3	3	3	3	3	4	2	2	2	2	2	2
1075	1	2000	2	2	2	2	2	1	4	3	4	2	4	4	4	4	3	4	4	3	6	2	2	4	2	4	3	4	1	4	1	3	5	1	1	1	2	2	2	4	2	4	3	2	2	4	3	3	3
1076	2	1999	2	1	2	2	1	1	4	2	4	1	5	2	4	4	2	4	6	5	6	6	6	5	3	5	2	2	3	3	2	5	5	3	2	3	5	4	5	5	2	5	3	2	4	4	2	3	3
1077	2	2000	2	1	2	1	1	1	4	3	4	2	3	3	4	3	2	3	5	5	5	5	3	4	3	4	1	3	1	2	2	4	3	3	4	1	4	1	4	3	1	3	1	2	4	3	2	1	3
1078	2	1999	2	1	2	1	1	2	5	1	5	1	5	1	5	4	1	5	6	7	7	5	1	5	2	5	2	4	2	2	2	6	5	2	3	5	5	2	4	4	2	6	2	3	4	3	4	4	3
1079	2	2000	2	2	2	1	3	2	4	3	4	3	4	3	4	4	2	4	4	4	4	4	3	4	3	3	2	3	2	2	2	3	2	2	2	2	2	2	5	5	2	4	2	3	4	4	4	4	4
1080	2	2000	2	1	2	2	1	2	4	4	4	3	4	4	4	4	3	4	2	2	3	1	2	3	4	4	4	3	3	3	5	3	3	3	3	5	4	4	4	4	3	4	3	3	3	3	3	2	3
1081	2		2	1	2	1	2	2	4	3	4	1	4	3	4	3	4	4	6	6	6	3	2	4	3	5	3	3	3	4	2	4	3	3	4	5	3	4	5	5	3	6	3	3	4	4	4	4	4
1082	2	2000	2	1	1	1	2	3	2	2	4	2	4	3	4	4	3	4	2	4	4	4	4	4	3	4	2	4	2	2	2	4	4	2	2	2	3	2	4	3	2	3	2	3	3	3	3	3	3
1083	2		2	1	2	2	1	1	2	1	3	1	4	5	3	4	1	4	1	1	5	1	1	3	4	2	4	3	4	3	1	2	2	3	2	4	2	3	5	3	2	2	2	3	3	3	3	1	2
1084	1	1999	2	1	1	1	4	4	4	4	3	1	3	2	4	2	3	4	3	4	5	1	1	3	4	3	5	3	2	3	2	3	2	1	1	1	3	2	3	4	3	3	1	4	4	3	4	2	3
1085	2	2000	2	2	2	2	4	3	5	3	5	3	5	2	5	5	3	5	3	2	2	2	1	5	5	5	5	5	5	5	5	5	4	2	5	5	5	5	5	5	5	5	5	4	4	4	4	4	4
1086	2	2000	2	1	2	2	2	2	3	2	4	3	4	4	3	3	2	3	3	3	3	3	3	3	5	3	5	3	3	4	3	4	4	5	3	4	4	5	3	3	5	3	5	2	2	3	2	4	2
1087	2	2000	2	1	1	1	4	4	4	3	4	3	3	3	3	3	3	3	5	5	5	4	3	4	3	4	3	4	2	4	2	4	4	2	4	4	3	4	3	3	2	3	3	3	1	2	2	2	2
1088	2	2000	2	1	2	1	3	3	4	3	4	2	4	5	4	4	4	4	5	5	6	6	6	5	3	5	3	5	2	2	2	5	3	3	2	4	5	3	5	4	2	4	2	3	4	4	3	4	3
1188	1	1999	3	1	2	2	1	2	3	3	3	3	3	3	3	3	3	3	3	2	3	3	3	4	4	4	4	4	4	4	4	4	4	4	4	4	4	4	4	4	4	4	4	3	3	3	3	3	3
1195	1	2000	2	1	1	1	2	2	3	2	4	2	3	3	4	4	3	4	5	6	5	5	4	5	3	5	1	4	1	1	1	5	4	1	1	1	4	1	3	4	1	4	1	3	3	4	3	3	4
1211	2	1999	3	1	1	1	2	2	4	3	4	2	3	2	3	3	3	3	4	3	6	7	3	3	1	5	1	2	1	1	1	4	5	1	1	5	6	1	4	5	1	2	1	3	4	4	4	4	4
1227	2	2000	2	1	1	1	4	2	3	3	3	3	3	3	3	3	3	3	4	4	4	4	4	3	3	3	3	3	3	3	3	3	3	3	3	3	3	3	3	3	3	3	3	2	2	2	2	2	2
1230	1	1999	3	1	1	1	5	4	5	2	4	1	5	1	5	4	2	5	2	4	3	2	1	6	2	4	2	5	2	2	5	6	6	5	4	4	5	2	5	6	5	6	2	4	3	4	4	3	3
1238	2	1998	3	1	2	1	3	3	3	1	2	2	3	2	3	3	2	3	4	5	6	6	2	5	4	5	3	5	2	3	2	5	5	3	3	3	4	3	4	4	3	4	2	2	3	3	2	2	3
1047	2	2000	2	1	1	1	1	1	3	2	2	2	4	3	4	4	2	2	2	1	4	3	2	3	4	3	3	4	3	3	2	3	3	3	5	3	4	4	4	4	2	3	3	4	3	3	3	3	2
1048	1	2000	2	2	2	1	4	2	5	4	4	4	4	3	4	4	4	4	4	4	4	4	2	4	3	4	3	4	2	2	2	5	4	2	2	4	4	2	4	3	2	5	2	3	3	3	3	3	3
1049	2	1999	2	1	2	2	2	2	4	3	4	1	2	4	4	4	4	4	6	5	6	5	2	5	4	6	2	4	3	3	2	6	5	3	5	6	4	4	4	5	3	4	4	4	4	3	3	2	3
1050	1	2000	1	2	1	1	4	3	5	3	5	2	4	4	4	4	5	4	1	3	3	1	1	5	4	3	4	5	2	2	2	3	2	2	2	4	2	2	4	4	3	4	3	4	3	2	2	4	4
1051	2	2000	2	1	2	2	3	2	4	1	3	3	1	1	4	4	1	3	2	3	2	2	2	4	5	4	3	5	6	3	5	4	1	5	5	5	2	4	4	4	5	4	3	3	2	4	2	2	1
1052	2	1999	2	1	2	2	1	1	4	3	4	2	3	2	4	4	2	4	5	5	4	3	3	3	3	3	3	4	3	3	2	4	3	4	5	5	3	5	5	5	4	4	3	3	4	4	4	3	2
1053	1	2000	2	2	2	2	2	1	4	1	4	1	5	2	5	3	2	4	5	3	4	2	1	4	5	4	3	4	4	2	2	4	2	3	2	4	3	3	3	3	3	3	3	3	4	3	3	3	3
1054	2	2000	2	1	2	1	1	2	5	2	5	2	3	2	5	5	3	4	5	5	6	6	2	3	1	4	1	4	1	1	1	4	5	1	1	4	5	2	5	4	1	4	1	4	4	3	3	3	3
1055	1	2000	2	2	1	1	1	2	4	3	4	4	4	2	4	4	2	4	2	2	3	4	1	3	6	4	6	3	6	6	6	3	3	3	6	3	3	6	3	3	3	3	3	2	4	3	4	3	3
1056	2	2001	2	1	1	1	3	4	4	2	4	3	4	2	4	4	3	4	3	4	3	4	2	4	3	4	5	4	5	5	5	4	3	5	3	4	4	2	4	4	5	4	5	3	3	3	3	3	3
1057	1	1999	2	1	2	1	4	4	4	3	4	2	3	1	4	4	1	4	4	5	5	6	3	5	3	3	2	3	2	2	2	2	2	2	2	2	2	2	3	3	2	2	2	2	2	1	3	3	2
1058	2	1998	2	2	2	2	3	2	4	2	4	2	3	2	4	4	2	4	5	4	5	3	5	4	2	5	2	4	2	2	2	3	3	1	1	3	4	2	4	4	3	4	2	4	4	3	3	3	3
1059	2	2000	2	1	1	1	4	4	1	2	3	2	3	4	3	3	1	2	3	4	4	2	4	3	3	4	1	3	3	1	1	3	4	1	1	5	3	3	3	5	4	3	1	2	4	2	2	3	3
1060	1	2000	2	2	2	2	4	1	1	5	1	1	1	5	1	1	5	3	2	2	4	7	1	4	6	3	3	2	2	2	2	4	4	2	3	2	2	3	2	3	2	3	2	1	1	1	2	4	4
1061	2	1999	2	2	2	1	4	3	5	1	2	1	5	1	5	4	2	5	6	5	5	2	2	4	3	5	2	4	2	2	2	5	5	2	3	3	4	2	4	4	2	5	2	4	4	4	4	3	3
1062	2	1999	2	1	2	2	2	1	4	3	3	2	4	3	3	3	2	4	3	3	4	3	2	3	5	3	4	4	2	2	2	2	2	2	2	2	2	2	2	2	2	2	2	2	4	3	3	3	3
1063	2	1999	2	2	1	1	3	4	3	2	4	2	3	2	4	4	2	3	4	4	4	5	4	4	3	4	2	4	2	2	2	4	4	3	4	4	4	3	3	4	4	4	3	3	3	4	3	3	2
1064	1	1999	2	1	2	2	1	1	4	4	3	4	4	4	4	4	4	3	6	6	6	5	3	4	3	5	2	5	2	1	1	4	3	1	3	3	3	2	4	3	3	4	2	3	4	3	3	3	4
1065	2	2000	2	2	2	1	3	3	1	2	2	1	4	3	2	3	2	2	5	4	6	5	3	3	3	3	3	3	2	3	3	5	5	3	2	4	5	3	5	4	2	5	2	3	4	4	4	4	4
1066	1	2000	2	1	2	1	3	2	2	3	3	3	2	3	4	4	3	4	4	4	3	3	1	3	2	3	2	3	3	3	3	3	4	3	3	4	3	3	4	3	4	3	4	3	2	3	2	3	2
1192	2	2000	3	1	2	2	3	2	4	3	4	2	4	3	4	4	3	4	5	4	6	5	3	4	4	4	2	3	2	2	2	3	3	2	2	2	2	2	3	4	2	4	2	2	2	4	3	4	2
1204	1	2000	2	1	2	1	4	4	2	2	2	2	2	2	2	2	2	2	6	6	6	6	6	5	1	5	2	5	2	2	2	6	6	1	5	1	5	3	5	5	2	6	2	4	4	4	4	4	4
1212	2	2000	2	1	2	2	2	2	4	3	4	4	5	2	2	4	3	5	2	3	2	1	2	3	2	4	3	4	3	3	2	5	4	2	3	4	5	4	4	4	3	5	3	3	4	4	3	3	3
1222	2	1999	3	1	2	2	3	2	5	2	4	4	3	2	5	5	1	5	2	3	4	2	1	6	5	3	1	5	5	6	2	6	2	2	4	2	6	6	5	4	6	5	5	4	4	4	4	4	4
1224	2	2000	3	1	2	2	1	3	4	4	4	4	3	4	4	4	4	4	3	2	2	1	2	4	5	3	2	4	2	2	2	3	2	2	2	5	2	2	3	4	2	4	2	3	2	4	3	4	3
1240	2	1999	3	1	2	2	1	2	4	2	4	2	4	3	3	3	3	3	4	3	5	5	5	4	3	4	3	5	2	2	2	4	2	2	2	3	4	3	3	4	3	4	3	3	3	4	4	3	3
1242	2		3	1	2	2	2	1	4	2	4	1	3	3	4	3	3	4	3	4	3	3	1	4	3	4	3	4	3	2	2	3	3	2	2	2	2	3	2	4	3	4	2	4	4	4	4	3	2
1020	2	2000	1	1	0	1	2	1	4	3	4	2	5	2	5	4	4	4	6	4	6	2	2	4	4	4	3	4	2	1	3	4	3	1	2	3	3	2	4	5	2	4	2	4	3	4	4	3	2
1021	1	1999	1	1	0	2	1	1	4	3	3	2	3	4	3	3	2	3	3	2	3	2	2	2	4	1	2	2	1	1	1	2	2	1	2	1	2	3	3	4	1	2	1	2	1	3	3	2	2
1022	2	2000	1	1	0	2	2	1	4	3	5	2	4	2	4	4	3	4	7	4	7	2	6	4	2	3	1	3	1	1	1	4	2	1	1	1	3	1	4	4	2	4	1	3	3	4	4	4	3
1023	1	1999	1	2	0	2	3	3	3	4	5	3	5	4	5	5	5	5	5	3	3	3	2	3	2	4	2	4	2	2	2	4	4	2	3	3	4	2	2	4	2	4	2	4	4	4	4	4	4
1024	2	2000	1	1	0	2	4	4	4	2	2	4	3	1	4	4	1	3	2	4	2	2	1	2	4	2	3	2	2	1	1	2	2	2	2	2	2	2	2	2	2	2	1	3	4	2	3	3	2
1025	1	1997	1	2	1	1	3	2	5	3	5	1	5	1	5	5	4	5	7	7	7	7	7	5	1	5	1	5	1	1	1	5	4	1	1	1	5	1	5	5	1	5	1	4	4	4	4	4	4
1026	2	2001	1	1	0	2	1	1	4	2	3	2	3	1	3	3	2	3	3	4	6	5	3	3	3	3	1	3	1	1	1	2	2	2	1	1	2	1	2	2	1	2	1	3	2	2	3	2	4
1027	2	2000	3	1	1	2	1	3	5	5	5	5	5	5	4	5	5	5	7	7	7	7	7	6	6	6	6	6	6	6	6	6	6	6	6	6	6	6	6	6	6	6	6	4	4	4	4	4	4
1028	1	2000	2	1	1	1	3	3	5	5	5	1	5	5	5	5	5	5	1	5	7	4	2	6	2	6	2	6	2	2	2	5	5	2	2	1	5	1	5	5	1	6	1	4	4	4	4	3	4
1029	2	1999	2	2	2	2	2	2	4	2	3	2	4	3	4	4	2	4	5	4	5	3	3	4	3	4	3	4	2	2	2	4	4	2	3	4	4	3	4	4	4	4	2	3	2	3	3	2	3
1030	1	1999	2	1	2	1	2	2	5	4	4	3	5	5	5	5	5	5	4	4	4	4	4	4	4	4	4	4	4	4	4	4	4	4	4	4	4	4	4	4	4	4	4	3	3	3	3	3	3
1031	1	2000	2	2	2	1	2	2	3	4	3	2	4	3	3	2	4	3	3	3	4	2	1	3	2	3	1	3	1	1	1	4	4	1	1	2	2	3	6	5	1	5	1	4	3	3	4	4	4
1032	2	2000	2	1	2	1	2	2	4	3	3	3	3	3	3	3	3	3	3	3	3	3	1	3	5	3	3	3	5	5	5	4	1	5	5	4	1	5	1	4	5	2	5	2	4	4	4	4	4
1033	2	1999	2	2	2	2	2	2	4	2	4	2	4	3	4	4	2	4	4	2	5	3	2	5	4	4	3	4	3	3	3	5	4	4	3	3	4	3	4	4	3	5	3	3	4	4	4	3	3
1034	1	1998	2	1	2	2	2	2	4	4	3	3	4	4	4	5	5	5	1	2	2	2	3	3	4	4	5	4	3	4	2	4	3	2	3	3	3	3	4	4	3	4	4	2	1	3	3	3	3
1035	2		2	2	2	2	2	2	5	1	3	1	3	3	4	3	2	3	3	3	3	3	1	4	4	4	4	4	5	2	2	4	4	2	2	2	4	3	4	4	4	4	2	3	3	3	3	3	3
1036	1	2000	2	2	2	1	3	3	4	2	4	3	4	3	4	4	3	4	3	4	5	3	4	4	3	3	3	3	2	2	2	4	4	3	3	5	3	3	4	4	3	4	3	4	4	4	4	3	3
1037	2	2001	2	1	2	2	3	2	3	2	3	1	4	3	3	2	3	3	4	4	4	4	3	4	4	4	3	4	3	3	3	5	4	3	3	3	3	3	4	3	3	5	3	2	2	3	3	2	2
1038	2	2000	2	1	2	2	3	3	4	3	3	2	3	3	4	4	2	3	5	3	5	3	5	3	2	2	2	2	2	2	2	3	2	2	2	2	3	2	3	4	2	4	2	3	4	4	3	3	3
1039	2	1998	2	1	2	2	1	2	4	4	4	4	4	4	4	4	4	4	3	2	3	3	2	4	4	4	4	5	2	5	2	5	2	3	3	5	2	5	4	5	4	5	5	3	2	2	2	2	2
1040	1	1998	1	2	1	1	3	2	4	2	3	2	3	3	4	4	3	3	3	3	3	2	3	3	4	3	2	3	2	2	2	3	3	3	3	3	4	4	3	3	3	4	2	3	2	3	4	3	4
1041	2	2000	2	1	2	1	1	3	5	1	5	1	5	1	5	5	1	5	6	4	3	3	2	4	2	5	5	5	5	5	5	6	5	5	5	4	4	5	5	5	5	5	5	4	4	4	4	4	4
1042	1	2000	2	2	1	1	3	3	4	3	4	3	4	4	4	4	4	4	4	4	6	5	3	4	2	4	2	4	2	2	2	4	4	3	4	2	4	4	4	4	2	4	2	3	3	3	3	2	3
1043	2	1999	2	2	2	2	2	4	4	1	4	1	3	1	3	3	1	3	6	4	6	5	5	2	3	2	3	3	3	3	2	3	3	3	2	2	2	3	2	3	3	2	2	2	4	3	3	3	2
1044	2	2000	2	1	2	2	2	2	5	4	5	2	3	3	4	4	3	3	4	4	4	3	3	4	3	5	3	4	2	2	2	4	3	3	2	3	3	3	4	4	3	4	3	3	3	3	3	3	3
1045	1	1999	2	1	1	1	4	4	5	4	5	3	5	3	5	5	3	3	6	4	6	6	5	6	3	6	3	6	3	2	2	6	5	2	5	4	5	6	6	6	2	6	1	4	2	3	3	2	4
1046	1	2000	2	2	2	2	1	1	3	3	3	3	5	5	4	4	4	4	4	4	4	4	4	5	5	5	5	4	5	4	4	4	4	1	4	4	4	4	4	4	4	4	4	3	3	3	3	3	3
1189	2	1999	3	1	1	1	3	3	2	3	3	3	1	2	4	2	3	3	6	6	6	2	6	5	4	4	4	4	4	4	4	4	4	4	4	4	4	4	4	4	4	4	4	2	3	2	3	2	2
1196	1		3	1	2	2	2	3	2	3	3	2	3	4	2	3	4	3	3	3	7	2	1	2	1	5	1	5	1	1	1	5	5	6	6	6	5	6	5	6	1	5	1	2	3	2	2	2	3
1218	2	1999	3	1	2	2	1	1	3	4	3	1	3	2	3	3	2	3	2	3	4	2	3	4	5	3	4	4	4	1	1	4	3	3	1	3	5	4	4	4	3	4	1	2	4	3	2	4	2
1004	2	2000	1	1	0	2	1	1	2	3	2	3	4	4	4	3	4	3	3	4	4	3	2	3	4	2	1	3	1	1	2	3	2	1	3	2	2	2	3	3	1	2	1	4	2	2	2	2	2
1005	2	2000	1	1	1	1	3	4	4	3	4	1	3	2	4	4	2	4	2	3	2	1	1	2	4	1	3	2	2	2	1	1	1	2	3	1	3	1	2	3	2	3	2	3	3	3	3	3	3
1006	2	1999	1	1	0	2	2	1	2	2	3	2	4	2	4	4	1	4	5	5	5	3	2	3	2	4	3	4	1	2	1	3	1	2	1	1	3	4	3	3	3	3	2	3	4	3	3	3	3
1007	2	2000	1	1	0	2	2	2	4	3	4	2	4	2	4	4	2	4	4	4	6	1	2	3	1	3	1	2	1	1	1	3	1	1	1	1	1	1	2	3	1	2	1	4	2	3	2	3	3
1008	2	1998	4	2	0	2	2	1	4	2	4	1	4	2	4	4	2	4	4	3	4	3	2	4	3	3	3	4	2	2	2	4	3	2	2	2	4	3	3	4	3	4	2	3	3	3	3	3	3
1009	2	1999	1	1	0	2	1	2	2	3	4	3	3	4	4	4	2	4	6	2	1	1	1	2	4	1	2	1	1	1	1	1	1	1	1	2	2	3	1	1	2	2	4	3	2	2	3	2	3
1010	2	2000	1	2	1	2	2	2	4	4	3	3	3	2	3	4	2	3	5	3	5	4	3	4	3	4	2	3	2	3	3	3	3	1	2	2	3	3	2	2	2	3	2	2	4	3	3	2	2
1011	2	1999	1	2	0	2	2	2	5	3	5	2	4	2	5	5	2	5	2	3	2	2	1	2	4	2	4	2	1	1	1	2	1	2	4	1	3	4	2	2	3	2	2	2	3	2	3	3	2
1012	2	1999	1	1	0	2	3	2	5	2	5	1	3	3	3	4	2	4	5	4	4	4	3	3	3	1	2	2	1	2	1	1	2	2	1	1	1	1	1	1	2	1	2	3	4	3	3	3	2
1013	2	2000	1	2	0	1	2	2	4	4	4	2	4	4	4	3	4	4	3	3	3	5	2	3	2	2	2	2	1	2	1	3	3	1	1	2	2	2	2	3	2	3	1	3	3	4	3	4	3
1014	2	2000	1	1	0	1	2	2	4	4	4	5	3	4	4	4	4	4	2	4	4	6	1	2	4	3	3	4	1	1	2	4	1	3	1	1	1	2	4	3	1	1	1	3	3	3	3	3	1
1015	2	2001	1	1	1	1	3	3	5	5	3	5	4	5	4	1	4	2	3	5	4	3	1	2	2	2	4	2	2	5	5	3	3	1	5	5	2	4	3	3	3	3	4	4	1	1	1	3	2
1016	2	1999	1	2	0	2	1	1	4	3	3	2	4	2	4	4	3	4	2	3	4	4	4	3	2	3	2	2	1	3	1	3	2	2	2	3	3	3	2	2	3	2	3	3	3	3	3	3	3
1017	2	2000	1	2	1	1	3	3	2	2	5	2	3	4	5	4	2	5	4	4	6	3	1	3	2	3	2	4	1	1	1	4	3	1	1	1	2	1	3	2	1	3	1	3	4	4	4	2	3
1018	1	2000	1	1	0	1	3	3	3	5	3	4	5	4	3	4	5	4	2	4	4	2	2	3	4	2	3	2	3	2	1	3	4	1	2	3	3	3	2	3	2	4	1	2	2	3	3	2	3
1019	2	2000	1	1	0	1	4	4	4	4	2	3	3	4	3	3	2	3	3	4	5	3	2	4	2	4	4	3	3	2	1	3	3	1	1	1	3	4	2	1	1	2	2	1	2	2	2	3	3
1194	1	1998	3	1	1	2	1	1	3	3	2	4	5	4	3	4	3	3	5	3	4	5	5	4	5	5	4	4	5	5	3	5	5	4	4	4	3	5	3	3	3	5	3	2	1	4	4	3	2
1197	1	2000	3	1	1	2	2	2	4	3	4	2	3	3	4	3	3	3	3	6	3	2	5	3	4	3	4	3	4	2	2	2	2	2	2	2	2	3	2	3	4	4	2	2	4	3	3	3	2
1200	2	2000	2	1	2	2	2	2	5	2	5	2	5	3	4	4	4	4	3	3	4	4	3	3	2	3	2	2	2	2	2	3	2	2	2	4	4	2	3	4	2	3	2	2	1	1	1	1	2
1214	2	1999	3	1	2	1	2	1	4	3	4	2	4	3	4	4	4	4	3	4	3	3	3	3	4	3	3	4	2	2	2	3	2	3	3	4	3	3	3	3	2	3	2	2	2	2	2	3	3
1220	1	1999	3	1	1	1	4	3	4	2	3	1	2	1	4	4	1	3	3	5	5	2	1	3	5	3	5	3	6	6	6	4	2	5	4	2	5	3	5	3	5	4	3	1	2	2	2	1	1
1239	2	2017	3	1	2	2	2	1	3	3	4	3	3	3	4	4	3	4	4	2	4	4	4	5	3	3	3	4	2	3	2	4	4	2	2	3	4	3	4	4	2	3	2	3	3	3	3	3	3
1244	1	1999	3	1	2	2	2	2	4	2	4	2	3	2	4	4	1	4	3	6	6	2	4	4	5	4	4	2	2	2	2	2	2	2	2	2	2	2	4	5	2	4	4	3	4	3	2	4	3
1245	2	1999	3	1	2	1	2	2	4	4	4	4	4	4	4	4	3	4	5	5	6	3	5	4	3	3	2	4	2	2	2	4	4	2	4	4	4	3	4	4	2	4	2	3	3	4	3	3	3
357	2	1997	3	1	0	1	3	1	2	4	2	5	3	4	3	3	3	2	2	3	3	3	3	2	4	2	3	1	4	3	2	2	1	2	4	4	1	3	2	2	3	2	3	3	2	2	2	1	3
359	1	1996	3	1	0	2	1	2	4	3	2	2	3	2	4	4	3	4	3	2	5	3	5	2	3	2	4	2	2	2	2	3	2	2	2	2	2	2	2	2	3	3	2	2	3	2	1	1	2
360	2	1999	2	1	0	2	2	1	3	2	4	1	3	2	4	4	2	2	2	4	4	2	2	4	2	4	2	4	1	1	1	4	3	1	1	1	3	2	4	3	3	4	3	3	4	4	3	4	3
361	2	1999	2	1	1	1	4	3	3	4	3	2	3	2	3	2	2	3	3	3	3	3	4	2	3	2	2	1	1	1	1	2	1	2	1	1	1	2	2	2	1	2	1	3	3	3	3	3	2
362	2	1997	3	1	0	2	3	3	5	2	5	1	5	1	5	5	1	5	6	2	6	5	6	3	4	2	4	3	1	1	1	3	3	1	1	1	3	3	1	3	1	3	1	4	4	4	4	4	4
363	2	1999	2	1	0	1	4	3	5	2	4	2	4	4	4	4	2	4	6	6	6	3	3	2	1	2	3	2	4	2	1	2	2	1	1	1	3	2	3	2	3	2	2	4	4	4	3	4	4
364	2	1997	3	1	0	2	1	3	4	4	4	4	4	4	4	4	4	4	5	5	5	5	3	2	4	2	2	3	1	1	2	2	2	1	1	2	4	3	4	3	1	4	1	2	2	3	3	2	3
365	2	1998	3	1	1	1	3	1	5	2	4	2	3	3	3	2	2	2	5	2	6	3	2	2	2	2	2	2	1	1	2	2	3	2	2	2	2	2	3	3	2	2	2	3	3	3	3	3	3
366	1	1999	2	1	1	1	2	3	4	3	3	3	3	4	4	4	3	3	4	4	5	3	2	3	3	3	2	2	1	1	1	3	2	1	1	1	1	1	2	3	1	3	1	3	4	3	3	3	3
369	2	1999	3	1	0	2	2	4	5	5	1	5	5	5	5	5	5	5	5	4	4	5	5	1	3	4	1	3	1	1	1	4	3	1	1	4	1	1	4	4	1	3	3	2	2	3	2	3	2
370	1	1999	2	1	1	1	2	2	4	4	4	4	4	3	4	5	5	4	3	4	4	4	3	2	2	2	2	2	2	2	2	4	4	2	2	2	4	2	2	3	2	2	2	3	2	3	3	2	3
371	2	2000	1	1	1	1	3	3	3	3	3	3	3	3	3	3	3	3	3	3	2	3	3	3	4	3	4	2	2	2	2	3	2	2	2	2	2	4	2	2	3	3	3	3	3	3	3	2	3
372	2	1998	3	1	0	2	1	2	4	2	4	2	3	4	4	4	3	4	6	4	6	6	5	4	2	4	1	4	2	1	1	4	3	2	3	2	3	3	4	4	2	4	2	3	4	4	4	4	4
373	2	1999	3	1	0	2	4	4	4	2	3	2	4	3	4	4	2	3	3	5	4	4	3	4	2	3	2	4	3	2	2	4	4	2	3	2	3	4	3	2	3	3	2	4	3	3	3	3	3
374	2	2002	1	1	0	1	4	4	4	3	2	2	4	2	2	2	2	2	2	3	3	2	1	1	4	2	4	2	4	4	4	2	3	4	4	1	2	2	2	3	3	4	4	3	4	4	3	3	3
375	2	1999	2	1	0	2	2	2	3	4	3	2	3	4	3	4	4	3	3	3	3	3	2	1	3	3	1	2	2	3	1	3	2	4	2	3	2	4	3	2	4	2	4	2	4	3	3	3	3
376	2	1999	1	1	0	2	2	2	3	4	3	1	4	4	4	4	5	4	3	3	6	3	6	1	1	2	2	2	2	1	1	1	2	2	3	1	1	2	3	3	3	2	1	4	4	4	2	4	2
377	2	2000	1	1	1	1	5	5	4	4	2	2	3	2	4	4	2	4	1	3	2	2	1	2	3	2	3	1	3	1	1	3	3	2	2	2	2	2	2	2	2	2	2	2	3	3	3	2	2
378	1	1999	2	1	1	1	4	1	4	4	4	4	4	2	4	4	4	4	5	2	6	6	6	4	1	4	1	4	2	1	1	3	3	1	3	1	2	1	4	4	1	4	1	4	2	4	4	4	4
379	2	2000	1	1	0	2	2	2	2	3	4	4	3	3	4	2	2	4	2	2	2	3	3	3	3	3	3	2	3	3	1	2	1	2	3	1	1	2	2	1	2	2	3	2	3	3	3	3	3
380	1	1996	3	1	0	2	1	1	4	4	3	3	3	2	4	4	3	4	3	3	3	3	2	2	5	2	5	2	3	2	2	3	2	2	2	2	2	2	3	3	4	3	2	3	2	3	3	2	3
381	2	1998	3	1	0	2	3	3	4	4	4	3	4	4	4	3	4	4	3	2	5	2	3	2	3	3	1	3	1	1	1	2	1	1	1	2	2	3	4	4	2	3	1	3	1	3	2	4	4
382	1	1999	2	1	0	2	3	1	4	3	4	4	4	3	3	3	3	3	3	3	4	4	3	3	3	3	3	3	3	2	2	3	3	2	2	2	3	3	3	2	3	3	2	3	3	3	3	3	2
383	2	1999	2	1	1	1	3	2	4	2	4	1	3	5	3	4	2	3	4	4	4	4	1	4	3	2	4	2	2	1	1	4	4	1	1	1	3	2	2	3	2	3	2	4	4	4	4	4	3
384	1	1997	3	1	0	2	3	2	3	3	3	2	3	4	3	2	2	2	1	1	2	1	1	2	3	2	4	3	2	2	2	3	4	2	2	2	3	3	4	3	2	3	2	1	3	1	3	2	3
385	2	1997	2	1	0	2	2	1	4	2	4	2	4	1	4	4	2	4	3	3	4	3	2	4	4	2	4	2	1	1	1	3	1	1	1	1	3	3	3	2	4	3	1	3	4	4	4	3	2
386	2	1999	2	1	0	2	2	2	2	1	1	5	3	1	1	1	1	1	5	4	4	2	1	4	3	1	2	4	1	1	1	4	3	2	3	1	1	1	3	2	1	4	1	2	4	3	3	1	4
388	2	2000	1	1	1	2	1	3	3	4	4	2	4	3	3	3	2	3	5	5	5	5	5	2	3	4	2	3	2	1	1	2	1	1	2	1	3	2	3	3	1	2	1	3	4	3	3	3	4
389	2	1999	1	1	0	2	3	1	4	3	4	4	4	4	4	4	4	4	3	3	5	3	3	2	3	3	2	3	2	2	2	3	3	2	2	3	3	3	3	2	2	3	2	3	3	3	3	3	3
390	2	1997	3	1	0	2	2	1	5	4	4	2	4	3	5	5	2	5	3	3	2	2	1	2	2	2	2	3	1	1	1	2	3	2	1	1	3	2	2	3	1	2	1	2	4	2	3	2	2
391	1	1998	2	1	1	1	3	3	4	2	4	1	4	2	4	4	2	4	2	3	5	2	3	4	2	4	2	4	2	4	2	2	2	2	2	4	2	4	4	4	2	4	4	3	3	2	2	2	2
395	2	1999	2	1	1	1	4	3	4	4	4	4	4	4	4	4	4	4	4	4	4	4	5	3	4	3	3	3	3	4	3	3	3	4	4	2	2	4	2	2	4	2	4	3	3	3	3	3	4
413	2	1999	2	1	0	2	1	1	4	2	4	3	5	5	3	3	2	3	4	4	2	1	1	2	5	3	4	3	4	4	1	3	1	1	4	3	2	4	4	4	4	4	4	4	4	1	4	2	3
421	1	2000	1	1	0	2	1	1	3	3	4	4	4	3	3	3	3	3	2	3	2	3	3	2	4	2	3	1	1	3	2	2	2	2	2	2	2	2	2	2	4	2	3	1	1	2	3	3	2
422	2	1996	3	1	0	2	2	2	4	4	3	3	4	4	4	4	3	4	3	2	1	2	1	2	2	2	4	4	1	2	2	4	3	2	2	1	3	2	4	3	1	3	2	2	2	3	3	3	4
428	2	1998	2	1	0	2	3	1	4	2	4	1	4	5	4	4	2	4	2	4	2	2	1	2	4	2	1	2	1	2	1	3	1	1	1	3	2	2	2	2	1	2	1	3	4	2	1	3	2
443	1	2001	1	2	0	1	2	3	5	2	5	2	3	4	5	4	4	5	4	3	6	6	6	4	2	4	1	3	1	1	1	4	2	1	1	2	3	4	3	2	4	3	1	4	1	4	4	3	3
451	2	2000	2	2	0	2	1	1	4	5	4	4	5	5	5	5	5	5	5	6	3	3	1	4	2	4	2	4	4	4	4	2	3	4	4	4	4	4	4	4	2	4	2	4	4	4	4	4	4
320	2	1997	2	1	0	2	1	1	3	4	3	2	4	3	3	4	3	3	2	3	3	3	1	1	2	2	2	1	1	1	1	1	1	1	1	1	1	1	1	1	1	1	1	3	2	4	4	4	3
321	2	1997	3	1	0	1	3	3	2	3	3	3	2	2	3	3	2	3	5	3	5	3	2	2	3	1	2	1	1	1	1	1	1	1	1	2	1	3	2	2	1	2	1	3	2	2	3	2	3
322	1	1998	2	1	1	1	4	3	1	4	1	1	4	4	1	1	4	1	1	1	1	1	1	1	5	1	1	1	1	5	1	1	1	5	5	1	1	1	5	1	1	1	1	4	1	1	1	1	4
323	2	1999	2	1	0	2	2	2	5	3	5	2	5	1	5	4	1	4	3	2	4	3	4	2	2	2	1	2	1	2	1	2	1	1	1	2	2	2	2	2	1	2	1	2	4	1	2	3	2
324	2	1999	3	1	0	1	2	3	5	5	5	5	5	5	5	5	2	5	4	4	4	2	2	5	5	5	5	5	5	5	5	5	5	5	5	5	5	5	5	5	5	5	5	4	4	4	4	4	4
325	2	1999	2	1	0	2	2	2	3	4	4	2	4	4	4	4	3	2	5	5	5	5	6	3	2	2	1	2	1	1	1	2	2	2	2	2	2	2	2	2	2	3	1	3	4	4	4	4	3
326	2	1999	2	1	0	2	2	2	4	3	4	2	4	4	4	4	4	4	3	3	3	3	3	3	2	3	2	3	2	2	1	4	3	2	2	3	3	2	3	3	2	3	3	3	1	4	4	3	3
327	2	1998	3	1	0	2	3	3	5	3	5	4	4	2	4	4	4	4	6	6	6	5	1	4	2	4	2	4	2	2	1	4	3	1	1	2	4	2	4	4	2	4	2	4	4	4	4	3	3
328	2	1999	2	1	0	2	4	4	5	2	5	1	5	2	5	3	2	4	3	5	5	3	6	3	1	4	1	2	1	1	1	3	3	1	1	4	4	3	3	3	1	4	2	4	4	4	4	4	4
329	2	1997	3	1	0	2	3	3	4	3	4	2	4	2	4	5	2	4	3	3	3	3	2	2	4	2	1	1	1	1	1	2	2	1	2	1	1	1	2	3	1	2	1	3	3	3	4	3	3
330	2	1998	3	1	0	2	2	1	3	3	3	2	4	2	4	4	2	4	2	2	3	2	2	3	5	2	5	3	4	5	4	2	2	1	1	1	1	4	3	3	3	2	4	3	4	3	3	3	2
331	2	1997	3	1	0	2	2	2	2	3	4	2	4	3	4	4	2	4	5	4	4	3	2	4	2	4	2	4	2	2	2	4	4	2	4	3	4	3	4	4	3	4	2	3	3	4	4	4	4
332	2	1998	3	1	0	2	2	1	4	2	2	1	2	2	2	3	1	3	3	3	3	3	2	2	3	2	4	2	1	1	1	1	1	1	1	1	1	1	3	3	2	1	1	2	4	2	2	2	2
333	1	1998	3	1	0	1	1	2	4	3	4	3	4	4	3	3	3	4	6	6	6	6	3	2	2	2	2	1	1	1	1	2	2	1	2	1	1	1	1	2	1	2	1	2	4	2	2	2	3
335	1	1998	2	1	0	2	1	2	4	3	3	3	4	3	4	3	3	4	4	4	4	4	3	4	2	3	2	3	1	1	1	3	3	1	2	3	3	2	3	3	2	3	2	4	3	3	3	3	3
336	1	1997	2	1	0	2	1	1	2	2	2	3	3	4	4	3	3	2	1	2	2	3	1	2	4	2	2	3	2	2	2	2	2	2	3	5	2	2	2	2	2	2	2	2	2	2	3	2	2
337	1	1997	3	1	0	2	3	1	5	3	3	2	4	4	4	4	3	4	3	3	3	3	2	4	2	4	2	4	1	1	1	4	4	1	1	4	4	2	4	4	2	4	1	4	2	3	3	3	3
338	1	1999	2	1	0	1	3	2	4	4	4	4	4	4	4	4	4	4	2	4	3	1	2	4	2	4	2	3	4	4	1	4	3	1	1	3	3	3	3	2	4	4	1	4	4	4	4	4	3
339	1	1998	3	1	1	2	3	2	4	3	4	3	3	4	4	4	3	3	3	4	5	3	2	3	1	3	1	3	2	1	1	3	2	1	1	2	3	1	2	2	3	4	1	2	4	4	4	4	2
340	2	1998	3	1	1	1	3	3	5	5	4	2	5	2	5	4	5	5	7	5	7	4	7	4	2	4	1	5	1	3	1	3	5	1	4	2	3	1	4	4	1	4	2	3	4	4	2	4	4
341	1	1998	3	1	0	2	2	1	4	3	4	4	4	4	4	4	4	4	1	1	1	1	1	2	2	2	2	3	2	1	1	3	3	2	2	3	3	2	3	3	2	4	2	3	3	3	2	2	4
342	2	1999	2	2	0	1	3	3	4	3	3	2	4	3	3	3	4	3	5	6	6	5	4	3	4	2	4	2	1	1	1	3	2	1	1	2	2	3	2	3	2	2	1	3	2	3	2	3	3
343	2	1998	2	1	0	1	2	2	5	3	4	4	5	4	4	4	4	4	2	5	6	2	1	3	4	3	2	4	3	3	1	4	4	1	1	1	3	4	4	3	2	3	1	4	4	3	4	3	3
344	2	1999	2	1	0	1	2	2	3	2	3	2	2	5	4	2	3	3	1	1	1	1	1	4	4	4	4	2	1	1	4	5	3	3	3	1	2	5	2	3	2	3	1	3	4	2	1	1	1
345	2	1998	2	1	0	2	1	2	5	4	5	2	5	1	5	5	3	5	1	3	1	3	1	1	3	2	1	1	1	1	1	1	1	1	2	1	1	3	1	3	2	2	2	3	4	4	4	3	2
346	2	1999	2	1	0	1	4	4	5	4	3	1	5	4	4	4	3	4	5	6	6	5	3	4	4	3	3	4	1	2	1	4	2	1	2	2	2	3	3	4	2	3	3	4	4	4	3	4	3
347	2	2000	2	1	0	1	1	2	4	3	4	3	3	2	4	4	2	4	3	4	4	2	3	3	3	3	3	3	1	1	1	3	3	2	2	3	3	1	3	3	2	4	2	3	3	3	3	2	3
349	2	1998	2	1	0	2	2	1	4	5	2	4	3	4	4	4	5	4	2	3	5	2	2	2	4	2	3	2	2	1	1	3	2	1	2	2	3	2	3	2	4	3	1	3	2	3	4	2	3
350	2	1998	2	1	0	2	2	1	4	3	3	2	4	4	3	3	2	3	3	3	4	3	1	2	2	3	3	3	2	1	1	3	2	1	4	3	2	4	3	3	3	2	1	3	4	3	3	3	2
351	2	1997	3	1	0	2	2	1	1	4	1	1	4	2	4	3	4	3	5	3	6	3	2	3	3	3	1	3	1	2	1	3	3	1	1	1	1	1	3	5	1	3	1	3	3	3	4	4	3
352	2	1999	2	1	0	2	2	1	4	2	4	2	5	2	5	4	3	4	5	5	6	3	6	2	3	3	2	2	3	1	2	2	3	2	3	1	3	3	3	2	3	3	1	4	3	4	4	4	4
354	1	1999	2	1	0	2	3	2	5	3	4	2	4	3	4	4	2	3	2	2	2	1	2	3	4	3	3	2	2	2	2	2	2	3	3	3	2	3	2	3	3	2	2	3	3	3	2	2	2
355	2	1998	2	1	0	1	2	2	2	2	4	4	4	2	4	4	2	4	4	3	4	1	1	4	4	4	4	4	1	3	1	3	3	3	1	1	5	4	4	2	2	4	2	4	3	2	4	3	3
356	2	1998	3	1	1	1	2	2	3	2	4	1	4	3	4	4	2	4	3	2	3	3	1	4	2	4	2	4	2	1	1	4	4	1	1	1	4	5	4	3	3	4	1	3	4	3	3	3	3
409	1	1997	3	1	0	2	2	2	3	4	3	3	4	4	3	3	4	3	6	6	5	3	6	2	1	2	3	1	1	2	4	4	4	2	4	3	4	4	4	4	3	4	3	3	2	2	3	4	3
414	1	1997	3	1	0	2	3	2	4	2	3	1	4	1	4	4	1	3	6	3	3	5	3	4	2	4	1	4	1	1	1	4	4	1	3	3	4	4	4	4	1	4	1	4	3	4	3	2	4
415	1	1998	3	1	0	2	2	2	4	3	3	2	3	3	4	4	3	3	5	4	6	5	3	3	2	3	2	3	2	2	2	3	3	2	3	4	3	2	3	3	2	3	2	3	2	3	3	3	2
427	2	1999	2	1	1	1	4	3	4	3	3	2	1	5	3	2	2	3	1	3	2	1	1	3	4	3	5	2	5	5	3	2	1	2	4	2	3	4	2	4	3	3	5	2	2	3	3	3	2
436	2	2000	1	1	0	2	2	2	5	3	4	2	4	2	4	4	2	4	6	5	6	6	6	3	2	4	4	4	3	2	1	4	3	2	2	3	4	4	4	4	3	4	3	4	4	3	3	4	4
461	2	1999	2	2	0	2	2	2	5	2	2	1	4	2	4	4	2	4	3	6	5	6	3	1	4	2	4	2	4	4	1	4	3	2	1	1	1	4	1	3	3	2	1	2	4	3	3	4	4
462	2	1998	2	2	1	1	3	2	1	1	4	1	2	2	2	3	2	2	6	4	6	5	5	3	3	3	2	4	2	2	1	4	2	2	2	2	2	3	3	4	2	3	1	2	3	3	2	4	2
269	2	2000	1	1	0	2	2	3	4	2	2	1	2	4	2	2	2	2	2	2	3	1	2	2	4	3	5	2	3	4	2	3	2	2	4	3	4	4	2	1	3	3	5	2	3	2	2	2	2
270	1	2000	1	1	0	2	3	3	4	3	3	2	4	2	4	4	2	3	3	2	3	2	1	3	3	2	2	3	2	2	2	3	1	2	2	1	2	2	3	2	3	2	3	3	2	3	3	3	3
271	1	2000	1	1	0	2	1	1	4	3	4	3	5	5	3	4	2	4	2	1	2	1	2	2	4	2	1	3	5	5	2	2	3	2	3	3	2	2	4	3	5	2	6	3	1	2	3	4	3
272	1	2001	1	1	0	2	2	2	3	3	3	3	3	4	3	3	3	3	5	4	4	4	3	3	1	2	1	3	1	1	1	3	3	1	1	1	1	1	3	4	1	4	2	3	1	4	3	3	3
273	2	2000	1	1	1	1	5	3	4	2	4	1	3	2	3	3	2	3	6	6	5	5	1	3	2	2	2	4	2	2	2	3	3	2	2	2	3	2	3	3	2	4	3	3	3	3	3	3	4
274	1	2000	1	1	0	1	3	4	4	3	4	2	4	3	4	4	3	4	2	6	2	5	2	2	3	2	1	3	1	1	1	4	2	1	1	3	2	3	2	3	2	3	4	4	3	3	2	1	2
275	1	1999	1	1	0	2	1	1	4	3	3	4	3	3	3	3	3	3	3	3	3	1	0	2	3	2	2	2	2	2	2	2	2	3	2	4	2	4	2	2	3	2	3	2	3	3	2	3	3
276	2	2000	1	1	0	1	2	1	2	2	3	4	4	4	3	4	2	3	2	3	2	2	0	2	5	2	4	3	2	2	2	2	2	1	1	3	2	3	3	2	2	2	2	3	4	4	4	3	3
277	1	1999	1	1	0	2	2	2	3	3	3	3	4	4	3	4	2	3	3	3	5	2	2	2	4	2	3	2	1	1	1	2	1	1	2	1	2	3	2	2	3	2	3	3	3	2	1	2	3
278	1	2000	1	1	0	2	2	2	5	3	4	2	4	3	4	4	2	4	5	2	4	3	2	4	2	3	2	3	2	1	1	4	3	1	3	3	4	1	3	4	2	4	2	2	3	4	4	3	3
279	1	2000	1	1	0	1	2	3	4	3	3	1	4	4	3	2	4	2	3	3	5	2	4	2	2	4	2	2	2	2	2	3	2	1	2	2	3	3	2	2	2	3	3	3	4	3	3	4	2
280	1	2000	1	1	0	1	3	4	3	2	3	1	3	2	3	2	2	3	6	4	4	1	3	2	1	2	1	2	1	1	1	2	2	1	1	1	1	2	1	2	1	2	2	3	1	1	1	4	4
281	1	1999	1	1	0	2	1	1	4	5	3	3	3	3	4	3	3	4	2	2	3	3	3	1	2	1	1	1	1	1	1	1	1	1	1	1	1	1	1	1	1	1	2	2	3	2	2	2	2
282	1	2001	1	1	0	2	2	1	4	3	4	2	4	4	3	3	4	3	2	1	1	1	1	1	2	2	5	2	3	5	5	1	1	5	5	5	1	5	1	1	5	2	6	2	2	3	2	2	3
284	1	2000	1	1	0	2	2	1	3	4	3	2	4	4	4	3	4	2	3	5	2	2	1	3	3	3	3	2	3	1	2	3	2	2	4	2	2	2	3	2	1	3	2	4	1	2	2	2	3
285	1	1999	1	1	1	1	3	3	2	3	4	1	5	5	3	3	2	3	1	4	3	1	1	2	3	2	4	2	3	2	1	3	2	2	2	4	1	5	3	2	2	2	4	3	2	2	2	2	2
286	1	2000	1	1	0	1	2	2	3	3	4	3	3	3	3	3	3	3	5	5	5	5	0	2	4	2	4	2	2	3	2	2	2	2	2	2	2	3	2	2	3	2	4	2	2	3	3	3	3
288	1	2000	1	1	0	2	2	2	5	4	3	3	3	4	5	4	3	5	5	3	5	4	0	3	3	3	3	3	3	3	1	3	2	1	1	2	3	3	3	3	3	3	4	3	3	3	3	2	3
289	1	2000	1	1	1	1	3	3	3	5	3	3	2	5	3	4	4	3	3	3	3	2	0	2	2	2	2	3	2	5	5	2	2	5	2	1	2	3	3	1	1	3	2	2	4	3	4	3	3
290	1	1999	1	1	1	1	4	4	3	4	4	2	4	3	3	1	2	3	6	4	4	2	1	4	2	4	2	4	2	2	1	3	3	2	3	3	4	3	3	3	2	4	3	3	4	4	3	3	3
291	1	2001	1	1	0	1	4	4	3	2	3	2	2	1	3	3	2	3	3	4	3	1	0	2	4	2	4	3	2	2	3	4	2	4	2	2	2	2	2	4	2	4	3	2	2	2	2	2	3
292	1	1999	1	1	0	2	3	2	4	2	4	2	5	2	4	3	3	4	1	1	4	2	0	2	2	2	1	4	1	1	1	2	1	1	1	1	5	2	5	3	1	2	2	2	2	3	3	2	2
293	1	2000	1	1	0	2	4	2	4	3	3	3	4	4	3	3	3	4	3	4	4	5	6	4	3	4	3	2	4	3	3	4	3	4	4	4	4	4	2	2	3	3	5	3	3	3	3	2	3
294	2	1980	5	2	0	2	3	1	3	2	4	2	4	2	4	3	2	4	5	3	3	4	2	3	2	2	1	3	1	1	1	3	3	1	1	1	2	1	3	3	1	3	2	3	2	4	3	3	2
296	1	1999	1	1	0	1	4	2	4	2	4	2	4	2	3	3	3	3	3	4	4	3	0	3	2	3	2	1	2	1	1	2	3	1	1	1	3	3	3	3	3	2	4	3	2	3	2	2	2
297	1	2000	1	1	0	2	2	1	4	2	3	2	4	2	4	3	3	4	3	6	6	5	2	3	2	4	2	3	1	1	1	3	3	1	1	1	2	1	3	3	2	4	2	3	3	4	3	3	3
298	2	2000	1	1	0	1	2	2	4	4	3	4	3	4	3	4	3	4	3	3	3	2	0	2	3	2	3	1	1	2	2	1	1	2	2	2	2	3	2	2	2	2	3	3	2	2	2	4	3
299	1	2002	1	1	0	2	2	1	5	3	5	3	5	3	4	5	5	4	1	4	4	4	3	2	2	2	2	2	2	2	2	2	2	2	1	2	3	1	2	1	1	3	2	3	3	3	3	1	1
301	2	1997	3	1	0	2	2	2	4	3	4	5	3	3	4	3	4	3	1	2	2	2	1	2	3	2	3	3	1	1	1	3	1	4	3	2	1	5	3	2	4	2	1	3	3	3	3	2	3
302	2	1999	2	1	0	1	3	4	4	3	3	3	4	2	3	3	4	3	5	5	6	5	3	3	2	3	1	3	2	1	1	3	3	1	1	2	2	2	4	3	2	3	1	2	4	3	3	3	3
303	2	1999	2	1	1	1	4	4	4	2	4	2	3	2	4	4	2	4	2	3	2	3	1	2	3	3	2	2	3	4	3	3	3	4	3	2	2	2	2	2	3	3	2	3	3	4	4	3	2
304	2	1997	3	1	0	1	4	4	4	2	3	3	3	3	3	3	3	3	5	6	6	5	5	4	2	4	2	3	1	1	1	3	4	2	1	1	3	4	3	4	1	4	1	3	3	3	3	3	3
305	1	1998	3	1	1	1	3	3	4	3	3	3	4	4	3	4	3	3	4	4	4	3	1	3	4	3	4	2	1	4	1	3	3	3	1	3	3	3	3	3	4	3	3	2	4	2	3	3	2
306	2	1998	2	1	1	1	5	4	4	1	4	3	4	3	5	4	2	3	3	3	3	3	2	3	2	3	1	3	1	1	1	3	3	1	1	2	3	1	3	3	1	3	1	3	3	4	3	4	4
307	1	1998	2	1	0	2	2	1	4	4	4	4	4	4	4	4	4	4	5	5	6	5	3	3	3	3	3	3	2	2	4	4	4	2	2	4	4	4	4	3	3	3	3	2	2	2	2	2	2
308	1	1998	3	1	1	1	4	3	2	2	3	2	2	3	2	3	3	3	1	1	1	1	1	1	4	1	4	1	2	1	2	1	1	3	2	2	1	2	2	2	3	2	3	2	2	2	2	3	2
309	2	1998	2	1	1	1	3	3	4	3	4	2	5	5	5	5	3	3	3	6	3	3	6	3	4	2	3	3	1	1	1	2	1	1	1	3	3	2	1	2	3	3	3	4	4	4	2	3	2
310	2	1998	2	1	1	1	3	2	4	3	4	4	4	4	4	4	3	4	2	2	4	2	1	2	3	2	3	2	2	2	2	3	2	3	2	2	3	3	2	2	2	3	2	3	3	2	2	3	2
311	2	1999	2	1	0	1	3	4	4	2	5	2	4	2	4	4	2	4	4	4	4	4	4	2	2	4	1	3	2	1	1	2	3	1	1	3	3	2	3	3	2	4	1	3	3	4	4	4	4
312	2	1998	2	1	0	2	2	2	4	2	4	2	4	2	4	4	2	4	5	4	3	5	5	4	2	4	3	4	2	2	2	4	4	1	2	3	4	3	4	4	2	4	2	3	4	4	4	4	3
313	2	1999	2	1	0	1	4	4	4	2	4	2	3	3	3	3	2	3	5	4	4	3	2	3	3	3	2	3	2	3	1	3	3	3	2	2	3	4	4	3	2	4	2	3	4	4	3	3	3
314	1	1998	3	1	1	2	2	2	4	3	3	1	5	3	3	1	3	2	6	6	6	5	6	5	2	3	2	3	2	1	1	3	2	1	1	1	2	3	3	2	1	3	1	4	2	4	3	4	3
315	2	2000	2	1	0	2	2	2	3	4	3	3	4	4	3	3	4	3	4	4	4	2	3	3	4	4	4	1	1	1	1	2	1	1	1	1	1	2	2	2	1	1	1	2	2	2	2	3	2
316	2	1998	2	1	1	1	4	4	4	1	4	1	4	1	5	5	2	5	5	5	5	5	3	4	2	3	2	4	1	1	1	5	4	2	2	4	3	3	5	5	1	5	1	4	3	4	4	3	2
317	2	1998	2	1	0	2	2	1	3	4	3	3	4	5	3	3	3	3	3	2	5	2	2	2	2	2	2	2	2	2	2	2	2	2	2	2	2	2	2	2	2	2	2	4	3	3	3	3	3
318	2	1999	2	1	0	2	1	1	4	3	4	2	4	3	4	4	3	4	5	6	6	5	2	4	3	4	1	3	1	1	1	3	3	1	1	1	3	2	4	4	2	4	1	4	4	4	3	3	4
319	2	1997	3	1	0	2	2	1	4	3	4	2	3	2	4	4	3	4	3	3	3	3	2	2	3	2	2	3	1	2	1	3	2	1	1	1	2	3	2	3	2	3	3	4	3	3	3	3	3
392	2	1998	3	1	0	2	2	2	4	2	4	2	4	3	4	4	3	4	4	4	3	2	1	3	2	3	2	3	1	1	1	3	4	1	2	2	2	2	4	4	1	4	1	4	4	4	4	4	4
399	2	1997	3	1	0	2	2	2	3	2	4	4	4	3	3	3	3	3	3	2	3	2	2	2	3	3	3	2	2	1	1	2	2	3	2	3	3	2	2	3	3	3	2	2	3	2	3	4	2
405	1	1997	3	1	0	2	1	2	4	4	3	2	4	3	3	4	3	4	3	3	3	3	1	3	2	3	3	3	2	2	2	3	3	2	2	3	3	3	3	3	3	3	3	3	3	4	3	3	3
410	2	1997	3	1	0	2	2	1	4	4	4	3	4	3	4	4	3	3	4	3	4	4	3	4	2	3	3	3	2	1	1	3	3	1	1	2	2	3	2	3	2	3	2	3	2	2	3	2	2
426	1	1998	3	1	1	2	3	2	4	3	4	2	5	3	4	4	4	4	6	3	6	7	2	4	2	4	2	4	2	2	2	4	4	2	2	2	2	2	2	5	2	4	4	2	3	4	3	3	1
453	2	1998	2	2	0	2	2	2	5	4	5	2	5	5	5	5	3	5	4	4	4	2	1	4	3	5	2	4	1	1	1	5	3	1	5	1	3	1	3	3	1	5	1	3	4	4	4	4	4
236	2	1999	1	1	0	2	2	1	4	4	4	3	4	3	4	4	4	4	4	4	4	5	2	3	2	3	2	3	2	2	2	3	2	1	1	4	3	3	3	3	2	3	3	3	3	3	3	3	3
237	1	2000	1	1	0	1	2	3	5	4	3	2	3	3	3	3	3	3	4	4	4	4	3	3	3	3	3	3	3	3	3	3	3	3	3	3	3	3	3	3	3	3	4	3	3	3	3	3	3
238	2	2000	1	1	0	1	1	3	4	2	3	3	3	3	3	3	3	4	3	2	5	2	0	2	2	3	2	2	1	1	1	2	2	1	3	2	2	2	3	3	1	3	2	3	2	3	3	3	3
239	1	1999	1	1	0	2	1	1	3	2	2	2	2	3	3	3	3	3	4	4	4	4	3	3	2	3	2	3	2	3	2	3	2	3	2	3	2	3	2	3	2	3	3	3	2	3	2	3	2
240	2	2001	1	1	0	1	4	3	5	1	5	1	5	1	5	5	1	5	1	2	1	1	0	1	4	1	4	3	3	5	5	3	1	3	5	2	1	2	3	3	5	3	6	4	1	4	4	4	4
241	1	2000	1	1	0	2	2	2	4	3	3	3	4	4	4	4	3	4	5	4	3	4	5	4	2	4	2	4	2	1	1	4	4	1	3	2	4	2	4	3	1	4	2	3	2	4	1	2	4
242	1	2000	1	1	0	1	3	1	3	3	3	2	4	4	3	3	4	3	2	2	3	3	1	3	2	3	3	2	2	2	2	2	1	1	2	3	2	2	2	2	2	2	3	2	3	3	3	3	2
243	1	2000	1	1	1	2	2	1	3	2	3	2	3	1	3	3	2	3	3	2	4	2	1	4	2	3	1	3	2	2	1	3	3	2	2	3	3	4	2	3	2	3	3	2	4	2	2	2	3
244	1	2000	1	1	0	2	2	1	3	2	3	2	2	4	2	2	2	3	3	2	3	1	0	2	3	4	1	2	1	1	1	1	1	1	1	2	2	1	2	3	1	2	2	2	3	3	3	3	2
245	2	2000	1	1	0	2	3	3	2	3	3	3	4	2	3	3	2	3	2	3	5	2	1	2	4	2	3	2	1	2	3	2	2	2	2	1	1	2	1	2	2	2	3	3	4	3	3	3	3
247	1	2000	1	1	0	1	2	1	2	3	3	3	4	2	3	3	3	2	3	2	4	3	3	3	1	3	1	2	1	1	1	3	2	1	1	2	3	1	3	2	1	3	2	3	3	2	2	3	3
248	2	2000	1	1	0	2	3	2	5	3	3	3	5	3	3	3	3	3	4	4	4	4	3	2	2	3	2	3	1	2	1	5	5	1	5	2	3	2	3	3	1	5	3	4	4	4	4	4	4
249	2	2000	1	1	1	1	2	3	4	4	4	2	4	4	4	4	5	4	3	6	3	2	1	2	4	2	4	1	1	1	1	1	1	1	1	1	1	2	1	1	1	1	2	1	3	2	2	3	3
250	1	2000	1	1	1	1	3	2	4	4	3	4	4	5	4	4	3	3	2	4	2	1	0	4	3	2	2	2	2	1	1	4	3	1	4	3	2	2	3	3	2	4	3	4	3	3	4	1	3
251	2	2000	1	1	0	2	1	1	5	2	4	2	3	3	4	4	2	5	3	2	5	5	2	3	3	3	2	3	1	1	2	3	3	2	3	3	3	3	3	3	3	3	4	2	3	2	2	3	3
252	2	2000	1	1	0	2	3	2	5	3	5	2	3	2	3	4	3	4	4	5	4	3	3	5	4	5	5	5	1	1	1	4	2	3	1	4	2	4	2	3	3	4	2	2	3	4	4	3	2
253	1	2000	1	1	0	1	2	2	4	3	3	3	4	3	4	4	2	3	5	5	3	3	2	2	4	2	3	2	2	5	5	3	3	2	5	3	2	3	3	3	5	2	6	2	3	3	3	3	4
254	2	2000	1	1	1	1	3	3	5	4	5	1	5	5	5	5	1	2	2	4	3	1	0	2	4	2	2	3	1	5	5	3	3	5	4	2	4	4	3	3	3	3	6	4	4	4	4	4	4
255	1	1999	1	1	0	2	2	2	3	2	3	2	3	3	3	4	3	3	5	3	4	4	2	2	1	1	2	2	2	2	1	2	1	2	1	1	1	1	1	2	2	2	3	2	3	3	3	4	2
256	1	2000	1	1	0	2	2	1	4	3	3	2	3	2	3	3	2	3	3	2	3	2	1	3	2	3	2	2	1	3	1	3	3	1	1	1	1	3	2	2	2	3	3	3	2	2	2	3	2
257	1	2000	1	1	0	2	2	3	5	2	4	2	4	2	4	4	2	4	3	3	3	1	2	4	2	2	2	3	1	1	1	3	4	2	5	2	3	2	4	3	2	4	2	4	4	4	3	3	3
258	2	2000	1	1	1	1	4	5	3	2	3	1	2	1	4	4	2	2	7	7	7	7	6	4	2	4	1	2	1	1	2	3	4	2	2	1	3	2	2	3	2	3	3	3	4	2	3	3	2
259	2	2000	1	1	1	1	2	3	3	4	2	3	4	5	3	4	4	3	2	2	1	2	0	2	4	2	4	2	1	1	1	2	1	2	3	2	2	2	2	2	3	2	3	3	3	4	3	4	4
260	1	2000	1	1	1	1	4	3	4	4	4	1	4	1	4	4	4	4	3	5	5	3	2	4	1	4	2	4	1	1	1	4	4	2	3	2	3	2	3	3	2	3	3	3	3	3	3	3	3
261	1	2000	1	1	0	2	3	2	4	3	3	4	4	5	5	3	2	3	3	4	3	2	0	4	4	2	3	3	3	2	3	4	4	4	4	3	2	4	2	2	2	3	4	3	2	4	4	4	2
262	1	2000	1	1	0	2	3	1	4	4	4	4	4	1	4	4	1	4	5	5	5	5	4	3	3	3	3	3	3	3	3	3	3	3	3	3	3	3	3	3	3	3	4	3	3	3	3	3	3
263	1	1999	1	1	0	1	4	2	3	3	3	4	3	3	3	3	3	3	2	3	5	6	3	4	3	2	2	2	2	1	2	3	2	2	2	2	2	2	2	2	2	2	3	1	3	3	3	3	3
264	2	2000	1	1	0	2	1	1	3	1	2	1	4	2	3	3	1	1	2	2	4	2	1	2	2	2	3	1	1	1	1	2	3	1	2	2	2	2	2	2	2	2	3	2	4	2	3	2	2
265	2	2000	1	1	0	2	2	2	4	4	3	3	3	4	2	2	4	3	2	2	2	2	1	2	3	2	5	1	5	5	5	2	1	3	3	2	1	2	2	3	5	2	6	2	2	2	2	3	1
266	2	1998	1	1	0	2	3	1	4	3	3	2	4	3	4	5	2	4	6	4	4	3	1	3	2	3	1	3	1	1	1	3	3	1	1	1	3	3	3	3	1	2	2	3	3	4	4	2	2
268	1	1999	1	1	0	1	2	2	5	1	5	1	4	3	5	4	2	4	7	5	7	7	6	2	1	4	1	2	1	1	1	4	2	1	1	1	2	1	2	2	1	2	2	3	4	4	4	4	1
393	2	1999	2	1	0	1	5	3	5	2	5	2	5	4	5	3	2	3	5	5	4	2	1	5	3	4	3	3	1	1	1	3	2	1	1	1	1	2	3	2	2	2	1	4	2	4	4	4	2
396	2	1999	1	1	0	2	1	1	4	5	4	1	4	4	4	4	5	3	2	1	3	2	6	2	2	3	2	3	1	1	2	3	3	2	1	2	3	4	2	4	2	3	2	2	3	3	4	4	3
407	2	1999	2	1	0	1	2	2	5	2	4	1	3	4	4	4	1	4	3	2	3	2	2	2	4	2	4	2	1	1	1	2	2	2	2	4	2	4	2	2	3	2	1	4	2	4	4	4	3
408	2	1999	1	1	0	2	3	2	4	3	4	4	3	3	4	4	3	4	2	3	3	3	3	3	4	4	3	3	3	2	2	4	3	3	2	2	2	3	2	2	3	3	2	2	3	3	2	2	2
418	1	1998	3	1	0	1	3	3	4	4	5	2	5	4	5	5	4	4	6	6	6	4	3	4	2	2	1	2	2	1	2	4	4	1	1	1	4	2	5	3	2	4	1	3	4	4	3	4	4
438	1	1998	3	1	0	2	2	2	4	2	4	2	4	3	4	4	3	3	4	4	4	4	3	4	2	3	2	4	1	1	1	4	3	1	2	3	4	4	4	3	2	4	1	4	2	3	3	3	4
459	1	2000	2	2	0	2	5	2	5	2	4	1	4	2	5	5	3	4	6	4	6	4	6	4	4	4	4	4	1	1	1	4	3	1	1	4	4	2	3	4	1	4	1	4	4	2	4	4	2
464	2	2000	2	2	0	1	3	3	2	2	4	2	3	2	3	3	1	4	5	5	5	2	2	3	4	3	4	2	1	2	2	2	2	3	3	1	1	2	3	2	3	3	2	2	2	2	2	3	2
471	1	1998	2	1	0	1	2	2	3	4	3	2	4	4	4	4	4	4	2	3	2	2	1	4	3	4	3	4	3	2	1	3	3	2	3	3	3	3	2	3	4	4	2	3	2	3	3	3	2
206	2	2000	1	1	0	2	2	2	4	3	4	4	4	2	4	4	2	4	4	4	5	4	4	4	2	4	2	4	2	1	1	4	3	2	4	3	3	2	4	4	3	4	3	4	3	3	3	3	3
207	2	2000	1	1	0	1	3	3	4	4	3	4	3	2	2	2	2	3	1	5	6	2	3	2	2	3	2	3	1	1	1	3	3	2	2	1	1	2	3	4	2	4	2	3	3	4	4	2	3
208	1	2000	1	1	1	2	1	1	4	3	4	2	4	3	3	3	2	3	3	3	3	4	2	3	2	3	2	3	2	2	5	3	2	1	2	4	3	3	2	3	2	4	3	1	3	3	3	3	3
209	2	2000	1	1	0	2	2	2	4	4	4	4	4	3	4	4	3	4	3	3	4	3	1	3	3	2	4	4	4	4	4	4	2	2	4	2	4	4	4	3	3	3	5	4	3	3	3	3	4
210	2	2000	1	1	0	2	2	1	4	3	4	2	4	3	4	4	3	4	3	5	3	3	4	2	2	2	2	1	4	4	1	1	1	1	1	3	1	3	1	2	3	3	4	2	2	2	3	2	2
211	2	1999	2	1	1	1	2	2	3	4	2	2	2	4	3	2	4	2	3	4	2	2	2	1	3	2	5	3	2	2	1	2	1	1	3	2	1	2	2	3	1	3	2	2	4	2	2	2	3
212	2	2001	1	1	0	2	2	1	4	4	4	3	3	4	4	4	3	4	3	3	3	2	0	2	3	3	3	2	3	2	2	3	2	2	2	4	2	2	3	3	2	3	3	3	3	3	3	3	3
213	1	2000	1	1	0	2	3	2	3	3	3	4	3	4	4	3	3	4	3	3	3	3	2	2	2	3	2	3	2	2	2	3	2	2	3	3	2	2	3	3	2	2	3	2	2	2	3	3	3
214	1	2000	1	1	0	1	2	1	4	3	4	3	3	3	4	4	3	3	4	4	4	4	2	2	3	2	1	2	2	2	2	2	2	2	2	2	2	2	2	2	2	2	3	1	1	3	3	2	2
215	2	2000	1	1	0	2	2	2	4	3	4	2	4	4	3	3	3	3	2	3	5	6	6	4	3	2	2	3	2	3	2	4	3	2	3	2	3	3	2	3	2	3	4	3	3	3	4	4	4
216	1	2000	1	1	0	2	1	1	4	2	4	2	3	2	4	4	2	4	3	2	4	3	0	2	3	2	3	2	3	3	3	2	4	3	2	4	4	4	2	4	2	3	3	3	3	2	2	3	2
218	2	2000	1	1	0	1	3	3	4	2	2	1	4	2	3	2	3	3	3	3	3	2	1	2	3	1	1	2	1	2	1	2	2	2	2	1	2	3	2	2	1	3	2	3	2	4	4	3	3
219	1	1999	1	1	0	2	2	1	4	4	2	4	3	5	4	3	3	3	2	3	3	2	2	2	4	2	3	2	2	2	2	2	2	2	1	2	2	4	2	2	3	2	4	2	1	2	2	3	2
220	1	2000	1	1	0	1	2	2	5	3	4	3	4	4	3	3	3	3	5	5	3	5	2	3	2	2	1	2	2	1	1	2	2	1	1	1	2	2	3	3	2	3	3	2	2	2	2	3	3
221	1	2000	1	1	0	2	2	2	3	5	3	3	4	4	4	4	4	4	2	1	2	2	2	2	2	3	2	3	2	5	5	3	2	1	2	2	3	2	3	3	1	2	6	3	3	3	3	2	3
222	2	1998	1	1	1	1	3	2	3	5	3	3	4	5	1	1	3	1	1	3	1	1	0	3	2	2	2	2	1	1	1	1	1	1	1	1	1	1	1	3	3	2	2	4	2	1	1	1	3
223	2	1999	1	1	0	2	2	1	3	4	3	4	3	4	3	3	4	3	3	3	3	3	1	2	2	2	2	2	2	2	2	2	2	2	2	2	2	2	2	2	2	2	3	2	2	2	2	3	2
224	2	1998	1	1	0	2	2	2	5	4	4	2	5	3	5	4	3	4	2	6	4	4	2	3	1	3	1	3	2	1	1	4	3	1	1	5	4	1	3	3	1	4	2	3	4	4	4	4	2
225	1	2001	1	1	0	2	2	2	5	2	5	2	4	5	4	3	2	4	2	4	2	2	0	3	4	2	4	3	2	1	1	2	1	1	3	3	1	1	3	2	1	2	2	4	3	4	4	4	4
226	1	1998	1	1	0	1	3	1	3	4	4	2	3	3	3	4	3	4	4	4	5	4	2	3	3	2	2	2	3	1	1	2	2	1	1	5	1	1	3	2	2	2	3	3	3	3	3	2	2
227	2	1999	1	1	0	2	2	1	4	2	3	1	3	4	4	4	5	5	3	3	3	3	0	3	3	2	3	3	3	3	2	3	2	3	3	3	3	3	4	3	3	3	4	3	2	2	2	2	2
228	1	2000	1	1	0	2	2	2	2	3	3	2	4	4	3	2	1	3	2	2	3	1	2	3	2	2	5	3	5	1	5	2	1	1	5	3	2	3	2	4	5	2	6	3	1	2	2	4	4
229	2	1999	1	1	0	1	3	2	4	2	4	2	4	2	4	4	2	4	3	4	3	2	1	3	2	3	2	3	1	1	1	3	3	1	2	1	3	1	3	4	1	4	2	3	4	4	4	4	4
230	1	1999	1	1	0	2	2	2	5	5	5	3	3	3	4	4	3	2	6	6	6	6	5	5	3	3	2	3	4	2	3	2	3	2	4	2	4	1	1	2	4	2	5	2	3	2	3	2	2
231	1	1999	1	1	0	2	3	1	4	4	4	2	3	2	4	4	3	4	3	1	3	4	2	2	2	2	1	2	1	1	1	2	2	1	1	2	2	2	2	3	1	2	2	4	4	4	4	4	4
232	1	2001	1	1	0	2	2	3	4	3	3	4	2	4	3	3	2	3	1	3	3	2	2	2	3	3	3	2	3	4	3	3	2	2	2	3	2	2	2	2	3	2	4	2	2	2	2	2	2
234	1	2000	1	1	0	2	1	1	4	3	3	3	4	4	4	4	3	4	2	2	3	2	2	2	2	2	3	2	2	1	1	2	2	1	1	1	2	2	2	1	2	2	2	2	3	3	3	4	2
235	1	2000	1	1	1	2	2	3	4	2	2	2	2	2	4	2	2	4	1	3	2	1	1	1	2	1	1	1	5	5	5	1	1	5	5	5	1	5	1	1	5	1	6	1	2	2	1	2	1
400	2	1999	2	1	1	1	2	2	3	3	2	3	2	3	3	3	3	3	1	1	1	1	5	4	4	4	4	4	4	4	4	4	4	4	3	3	3	4	3	2	3	3	3	3	3	3	3	3	3
403	2	2000	2	1	0	1	2	2	3	3	3	3	3	2	3	3	3	3	3	3	3	1	1	3	4	2	4	3	4	4	2	3	4	4	4	3	4	4	4	3	4	4	4	3	3	4	4	3	4
420	2	2000	1	1	0	2	1	2	5	3	5	2	4	2	5	5	2	5	6	6	6	3	3	3	3	3	3	4	2	1	1	4	3	2	1	4	3	4	3	3	2	3	2	4	3	4	4	2	4
456	2	1999	2	2	0	1	3	2	5	1	5	2	5	2	5	5	2	5	2	3	5	5	4	4	3	3	2	3	2	1	1	4	3	2	1	2	4	3	3	2	4	4	1	3	4	4	4	4	4
458	1	1998	2	2	0	2	3	3	2	3	4	2	4	4	4	2	4	4	5	4	4	3	3	3	2	3	2	3	2	2	2	3	3	2	2	2	3	2	3	4	2	4	2	3	2	3	3	3	3
460	2	1999	2	2	0	2	2	2	5	4	5	1	5	4	5	5	4	5	5	3	5	3	3	4	2	3	2	3	2	2	2	3	3	2	3	2	3	2	4	4	2	4	2	3	2	3	3	3	3
172	2	1999	1	1	1	2	1	1	3	1	4	2	4	1	2	4	2	3	2	2	2	1	2	2	2	4	2	1	5	5	5	1	1	5	5	5	1	5	1	1	5	1	6	4	2	2	2	4	3
173	2	2000	1	1	0	1	1	1	4	2	3	2	3	2	3	3	1	3	5	3	4	3	3	2	1	2	1	1	2	1	1	2	3	1	1	2	2	3	2	1	3	4	2	3	2	3	3	2	2
174	2	2000	1	1	1	2	2	2	4	2	3	2	3	2	2	2	2	2	5	5	5	3	3	3	4	4	2	2	3	1	2	4	4	2	2	2	4	2	4	2	2	4	3	2	4	2	2	2	3
175	1	1999	1	1	1	1	2	1	4	3	4	4	3	3	4	4	3	4	3	2	2	2	0	2	2	2	2	2	2	2	2	3	3	2	3	2	3	2	3	3	2	3	3	3	3	3	2	2	3
176	1	2001	1	1	0	2	4	2	5	4	3	3	4	3	4	4	3	3	1	1	2	1	0	3	2	3	1	3	5	5	5	3	2	5	5	2	3	2	4	3	1	3	6	3	2	3	1	1	3
177	1	2000	1	1	0	1	3	2	4	4	5	3	4	4	4	4	5	5	3	5	5	1	0	2	3	2	1	3	1	1	1	3	2	1	4	2	4	1	4	4	1	4	2	4	2	4	4	4	4
178	1	2000	1	1	1	2	3	3	5	5	4	3	4	4	4	4	4	4	3	4	4	3	2	2	3	2	3	2	3	2	2	2	2	2	2	2	2	2	3	3	2	2	3	3	3	3	3	3	2
179	2	2000	1	1	0	2	2	2	5	3	4	1	5	1	5	5	1	5	6	4	6	2	2	3	2	2	1	4	1	1	1	2	2	1	1	2	2	2	3	4	1	4	2	3	4	4	4	4	3
180	1	2001	1	1	0	2	2	2	3	3	4	2	4	3	3	3	4	4	5	4	4	4	1	3	2	3	2	2	2	2	2	3	2	2	2	2	2	2	3	3	2	3	3	3	3	3	3	4	4
181	2	2000	1	1	0	2	2	2	3	4	4	4	4	2	3	3	2	3	4	3	5	4	3	3	3	3	2	3	2	2	1	3	3	2	2	3	3	3	3	3	2	3	3	3	3	2	3	3	2
182	1	2000	1	1	0	2	3	1	4	4	4	3	4	2	5	5	3	3	5	5	4	7	2	2	3	2	1	4	1	3	1	5	2	1	3	2	2	2	4	3	3	3	4	4	2	3	4	4	4
183	2	2000	1	1	0	1	3	3	4	2	3	2	4	4	4	4	3	3	3	2	3	3	1	3	3	3	3	3	3	2	3	1	2	3	4	1	2	2	1	2	2	1	4	2	3	2	3	2	3
184	1	1998	1	1	0	2	3	2	4	2	4	1	4	3	3	4	2	4	3	5	5	3	2	4	2	3	3	2	2	2	2	4	3	2	2	3	4	3	3	3	3	3	4	3	3	3	2	3	3
185	2	2000	1	1	1	1	3	3	5	1	5	1	5	1	5	4	1	4	6	6	6	6	2	4	3	2	1	4	1	1	1	3	3	1	1	2	4	2	3	4	1	4	2	3	4	4	4	4	3
186	1	1999	1	1	0	2	1	1	4	4	4	4	4	4	4	4	4	4	3	3	3	3	2	2	2	2	2	2	4	2	2	2	2	2	3	4	2	4	2	2	2	2	3	3	1	3	2	3	3
187	1	2000	1	1	0	1	1	3	4	4	4	4	2	4	4	2	2	2	3	3	3	3	1	2	4	2	4	2	4	4	4	2	2	4	4	4	2	4	1	1	4	1	5	1	3	1	1	1	1
189	1	1999	1	1	0	2	1	1	4	4	4	5	4	5	3	3	3	3	6	4	3	1	0	4	4	4	3	4	1	1	1	2	4	1	1	1	3	4	2	3	1	4	4	4	3	2	3	3	4
190	1	2000	1	1	0	2	2	2	4	3	4	2	4	3	4	4	3	4	5	4	4	3	2	3	2	4	2	3	1	1	1	2	1	1	1	1	1	1	1	3	1	3	2	3	3	4	4	3	4
191	1	2000	1	1	0	2	3	3	3	3	4	4	4	5	4	4	4	4	5	2	4	2	3	2	4	2	4	2	2	4	1	4	4	2	2	2	2	4	2	2	5	4	3	3	1	3	3	3	3
192	1	2000	1	1	0	2	2	1	4	4	3	4	2	3	4	3	1	4	2	2	1	1	0	1	3	1	1	1	4	4	1	3	1	1	1	1	3	3	1	1	1	1	4	3	3	4	4	4	2
193	1	2000	1	1	1	1	4	3	5	3	2	2	5	2	5	4	3	4	3	4	3	1	0	4	4	4	4	4	1	1	1	4	4	4	4	4	4	4	4	2	4	4	3	3	3	3	3	3	4
194	1	2000	1	1	0	1	3	2	5	3	2	2	4	4	4	4	4	4	3	5	5	5	2	2	4	2	1	2	1	1	1	4	2	1	1	2	3	1	3	2	1	3	2	3	3	3	3	3	3
195	2	2000	1	1	1	1	4	4	4	5	4	4	5	5	4	4	5	4	2	4	5	2	1	2	2	3	2	2	1	1	1	1	1	1	2	1	1	1	2	2	1	2	2	4	2	3	2	1	2
196	1	2001	1	1	1	2	1	2	3	3	2	4	3	3	3	3	2	3	3	2	3	3	2	1	2	1	3	1	1	1	1	1	1	2	1	1	1	2	1	1	1	1	3	2	2	1	2	2	1
197	1	1999	1	1	0	1	4	3	4	3	3	2	4	4	4	4	3	4	5	3	6	5	4	3	2	3	1	4	1	1	2	3	3	1	1	3	4	2	3	3	2	2	3	4	3	3	3	4	2
198	1	2000	1	1	0	2	2	2	4	3	5	2	5	2	4	4	3	4	3	4	5	5	4	2	3	2	4	2	3	3	1	2	2	2	1	3	3	5	2	2	4	2	5	3	2	3	3	2	3
199	1	2000	3	1	0	2	2	2	3	3	3	3	4	3	3	3	2	3	3	2	3	1	0	3	2	2	2	3	3	2	1	3	2	2	2	2	3	2	3	2	2	2	3	3	3	3	3	1	3
201	1	1998	1	1	1	2	2	1	4	4	4	2	4	4	4	4	4	4	4	4	4	4	0	4	2	4	1	4	1	1	1	4	4	1	1	2	4	2	4	4	1	4	2	4	3	4	4	3	4
202	2	2000	1	1	0	2	3	1	4	4	4	3	4	3	4	4	3	4	3	5	3	3	2	3	4	3	2	3	2	1	1	2	2	1	1	1	3	2	3	3	1	2	3	3	2	3	3	3	2
203	1	2000	1	1	0	2	2	1	3	3	4	2	3	3	3	4	2	4	3	4	4	4	0	2	2	1	3	1	1	1	1	1	1	1	1	3	1	1	1	3	1	1	2	1	2	2	2	3	3
204	2	2000	1	1	0	1	3	4	5	2	5	1	3	1	5	5	3	5	5	5	6	3	3	4	2	3	1	3	1	1	2	3	3	3	1	2	4	2	2	2	1	3	2	4	4	4	4	4	3
205	2	2000	1	1	0	1	2	2	4	3	4	2	4	5	3	3	2	3	2	1	2	1	3	2	4	3	4	3	2	3	2	2	2	2	3	4	3	4	4	2	2	3	3	4	3	3	4	2	3
424	2	1998	3	1	0	2	2	2	4	2	4	1	3	2	4	4	2	4	5	3	6	2	2	3	2	2	1	2	1	1	1	2	1	1	1	1	1	1	2	3	1	3	1	4	3	4	3	3	4
439	2	1998	3	1	0	1	2	2	5	4	5	2	5	5	5	5	4	5	3	6	2	2	1	4	2	4	3	3	5	2	1	4	2	1	4	2	3	2	2	3	1	4	1	4	4	4	4	4	2
440	2	1997	5	1	0	1	3	3	2	4	3	2	2	3	4	4	3	2	4	5	4	4	3	4	2	4	2	2	1	1	1	2	2	2	2	3	4	2	3	2	2	3	1	2	2	3	3	3	3
441	2	2000	1	1	0	2	3	2	4	2	2	2	4	3	4	4	3	4	3	2	4	3	3	3	3	3	3	3	1	1	1	3	1	1	1	2	3	3	3	2	2	3	1	3	3	3	3	3	3
449	2	1998	2	2	0	1	2	2	5	4	4	4	4	3	4	4	4	4	6	4	5	3	3	2	2	2	2	3	2	3	2	4	3	2	3	2	3	3	4	3	2	4	3	4	2	3	3	3	3
455	1	1999	2	2	0	1	2	2	4	4	4	3	4	3	4	4	2	4	4	5	5	4	4	4	3	4	2	3	2	2	2	3	4	1	1	4	4	4	4	4	3	3	2	3	3	2	2	3	4
134	1	2000	1	1	0	1	2	2	4	2	3	2	3	2	4	4	2	4	3	3	3	3	0	3	3	3	3	3	3	3	3	3	3	3	3	3	3	3	3	3	3	3	4	3	4	3	3	3	3
135	2	2000	1	1	0	2	3	2	4	2	4	3	3	3	4	4	2	4	6	5	7	7	6	3	1	3	1	3	1	1	1	3	2	1	1	1	2	1	1	1	1	3	2	3	2	3	3	4	3
136	2	2000	1	1	0	1	2	4	3	3	4	4	5	4	5	3	2	3	3	3	2	2	0	3	2	2	4	2	1	1	2	2	3	1	1	1	3	1	3	3	1	2	2	3	4	4	4	3	2
137	1	2000	1	1	0	1	3	2	5	3	3	5	5	5	5	5	1	5	4	1	5	3	0	2	5	5	1	1	1	1	1	1	3	4	4	3	2	2	1	1	3	2	2	4	4	4	4	4	4
139	2	2000	1	1	0	2	2	3	4	2	4	2	4	1	4	4	1	4	2	2	4	1	0	4	3	4	2	3	2	1	1	4	5	1	1	2	3	3	4	3	3	4	3	3	4	4	4	4	4
140	2	2000	1	1	1	2	4	4	4	3	4	2	4	2	4	4	2	4	2	4	3	1	1	4	3	4	3	2	5	5	5	3	1	1	4	5	1	5	1	2	3	3	6	2	4	3	3	2	2
141	1	2000	1	1	1	1	4	3	5	4	5	5	4	4	4	4	5	5	2	4	2	1	2	3	1	1	2	2	3	3	4	2	1	1	1	1	1	1	1	2	3	3	3	3	1	4	3	1	3
142	2	2000	1	1	0	1	4	4	4	3	3	3	2	5	3	2	5	3	2	2	2	2	0	2	4	2	3	2	2	2	2	3	3	5	5	5	4	2	3	3	1	4	2	2	4	2	2	2	3
143	1	2000	1	1	0	2	2	2	5	3	5	4	5	3	3	5	3	4	3	3	3	3	2	2	2	2	2	2	2	2	2	2	2	2	2	2	2	2	2	2	2	2	3	2	2	3	3	3	2
144	1	2000	1	1	0	2	3	3	3	3	4	3	3	3	3	3	3	3	2	3	3	1	1	2	2	2	2	2	1	1	1	2	2	2	3	3	2	2	2	2	2	3	2	3	2	3	4	4	3
145	2	2000	1	1	0	2	1	2	4	3	4	4	4	2	4	4	3	4	2	4	4	3	1	1	2	2	2	2	1	1	1	2	1	1	1	3	2	3	2	2	1	2	2	3	4	3	3	2	3
146	1	1999	1	1	0	2	2	4	4	2	4	3	3	2	2	3	2	3	2	3	3	3	2	2	2	3	1	3	2	1	1	3	3	1	1	2	3	2	3	3	1	3	2	2	2	3	3	3	4
147	1	1999	1	1	0	2	2	4	4	4	4	4	4	4	4	4	4	4	6	6	6	3	1	4	2	4	2	4	2	2	2	4	4	2	3	3	3	3	3	3	2	3	3	3	3	3	3	3	3
148	1	1998	1	1	0	2	2	2	5	4	2	2	4	5	4	4	4	4	3	2	3	3	2	3	3	3	2	2	2	1	1	2	2	3	2	2	3	2	2	2	2	3	3	3	2	2	4	3	3
149	2	1999	1	1	0	2	1	1	4	3	4	3	5	5	3	3	3	3	2	1	3	1	0	3	4	3	2	3	3	3	2	3	2	2	3	4	2	4	2	3	3	2	4	3	2	3	3	2	4
150	2	2001	1	1	0	2	2	2	4	3	4	2	4	2	4	4	2	4	3	2	3	3	2	2	3	3	2	2	1	1	1	3	3	2	1	3	2	2	1	1	2	1	3	3	2	3	3	3	3
151	1	2000	1	1	1	2	2	2	4	4	3	5	3	4	4	4	2	4	3	3	3	1	0	4	2	3	1	4	1	1	1	3	2	1	1	3	4	1	3	3	3	3	2	3	3	2	1	2	3
152	2	1998	1	1	1	1	4	4	5	2	5	1	5	2	5	5	2	5	6	7	7	6	6	3	2	3	1	2	1	1	1	3	3	1	1	2	3	2	3	3	1	4	2	3	3	4	2	4	4
153	1	2001	1	1	0	1	2	2	5	4	5	1	5	1	5	5	1	5	6	6	6	5	5	2	3	2	1	3	1	1	1	3	2	1	3	2	3	2	3	3	1	4	2	4	4	4	4	4	4
155	1	2001	1	1	1	2	2	2	4	2	3	2	5	2	3	2	2	2	3	4	4	2	0	2	2	2	2	2	2	2	2	2	2	2	2	2	2	2	2	2	2	2	3	2	2	3	3	4	3
156	1	2001	1	1	0	2	3	4	4	4	4	1	2	3	4	2	4	2	1	3	2	1	0	2	2	4	1	1	3	1	1	3	2	1	1	4	1	3	2	3	1	2	2	3	1	4	1	3	2
157	1	2000	1	1	0	2	3	2	4	3	4	2	4	3	4	3	2	3	2	2	4	2	1	3	2	2	1	2	2	1	1	2	2	1	2	2	2	2	2	3	1	4	3	2	4	3	2	4	3
158	1	2000	1	1	0	2	2	3	4	3	3	2	4	2	4	4	3	3	3	2	3	3	0	2	2	1	2	1	2	1	1	2	1	1	1	1	2	1	4	3	1	1	2	3	3	2	3	3	2
159	1	1998	1	1	0	2	1	1	4	4	4	4	4	2	4	4	2	4	5	5	5	3	2	2	2	2	2	2	3	1	1	2	2	2	2	2	3	3	2	2	2	3	2	3	3	4	4	3	4
160	1	2000	1	1	0	2	3	1	5	5	1	5	5	5	4	4	2	2	6	6	7	6	5	3	2	3	2	3	1	4	3	4	4	2	2	3	4	1	4	4	1	4	2	3	3	4	4	4	4
161	2	2000	1	1	0	2	1	1	4	3	4	3	4	4	4	4	4	4	1	1	2	1	0	4	3	4	3	4	2	2	2	4	2	2	3	2	2	2	2	3	2	4	3	3	2	4	4	3	2
162	2	2000	1	1	1	1	4	3	4	4	4	4	4	4	4	4	4	4	4	4	4	4	3	3	1	3	1	3	3	1	1	3	3	1	1	3	3	1	3	3	1	3	2	4	4	4	4	4	4
163	1	1999	1	1	0	2	2	2	4	3	3	2	4	4	3	3	2	3	2	2	4	1	0	2	3	2	3	3	1	1	2	3	2	2	4	3	3	1	3	3	2	3	3	3	3	2	3	2	3
164	1	1998	1	1	1	1	1	2	4	4	3	3	3	3	4	4	4	5	3	2	3	2	1	2	3	3	3	2	3	3	3	2	3	2	3	2	3	2	3	2	2	3	3	2	3	3	3	2	2
165	2	2000	1	1	0	2	2	1	2	2	2	2	3	3	4	4	2	3	3	3	3	2	2	2	2	2	2	2	1	1	1	2	2	1	2	2	1	3	3	2	1	2	2	3	3	3	3	3	3
166	2	2000	1	1	0	2	2	1	5	2	5	3	5	5	5	5	3	5	2	2	3	2	2	2	2	1	1	1	1	1	1	1	2	1	1	1	1	1	1	4	1	4	2	4	2	4	4	3	3
168	2	2000	1	1	0	2	3	1	3	4	4	4	2	1	4	4	2	4	3	6	6	2	4	2	3	2	2	2	1	2	1	3	2	1	4	4	2	4	2	2	1	3	3	2	4	3	3	3	2
169	1	1999	1	1	0	2	2	3	3	3	5	4	3	4	4	4	4	4	2	1	3	3	1	2	4	2	2	2	2	2	2	3	2	2	2	2	2	2	2	1	5	2	3	2	2	3	3	2	2
170	1	2001	1	1	0	2	2	2	4	3	4	5	3	2	4	4	2	4	1	2	2	1	0	2	3	4	2	1	5	5	5	2	1	3	5	5	3	2	1	2	2	3	6	1	4	3	3	4	3
171	1	2000	1	1	0	2	2	1	3	3	3	4	3	4	4	4	2	3	4	2	5	3	1	2	3	3	3	2	3	2	1	2	2	2	2	2	2	3	3	3	2	3	3	3	3	2	2	2	3
402	1	1998	3	1	0	2	3	2	4	4	4	4	5	5	4	4	4	4	3	3	4	1	1	2	2	2	2	4	2	2	2	4	2	2	4	3	2	3	4	4	2	4	3	4	2	3	1	3	4
411	1	1996	3	1	0	2	2	2	5	4	4	2	4	4	3	4	4	3	5	2	4	1	2	2	1	1	1	2	1	1	1	1	1	1	1	1	1	1	1	2	1	1	1	3	2	3	2	3	3
419	1	1997	4	1	1	1	4	2	3	5	3	2	2	5	4	3	5	3	2	3	1	4	1	2	4	2	4	3	1	4	1	2	2	2	1	2	2	3	2	2	4	2	3	3	2	3	3	3	2
457	1	1999	2	2	0	2	2	2	3	4	3	2	5	5	3	3	3	3	2	2	3	2	1	2	1	1	1	2	1	1	1	1	1	1	1	1	1	1	1	1	1	1	1	3	2	3	3	3	3
469	2	1998	2	2	0	2	2	1	4	2	4	2	3	1	4	3	2	4	3	3	3	2	1	2	1	2	1	2	1	1	1	1	1	1	1	1	2	1	2	2	1	1	1	3	3	3	3	3	3
472	1	1999	2	1	0	2	3	1	5	4	5	1	4	4	5	4	4	3	5	2	4	3	1	5	4	5	4	4	2	1	1	4	4	2	3	2	3	5	4	4	2	5	1	3	4	3	4	4	3
95	1	2000	1	1	1	1	3	5	3	2	4	2	1	3	3	3	2	3	5	5	5	2	0	4	1	3	1	3	1	1	1	3	3	1	1	1	3	1	3	3	1	3	2	3	3	2	2	2	2
96	2	2000	1	1	0	1	3	3	2	2	4	2	4	2	3	3	2	2	3	5	5	3	1	4	2	4	1	3	1	1	1	3	3	1	1	2	2	2	3	3	2	3	2	3	4	3	3	3	3
97	1	2000	1	1	0	1	3	2	4	3	3	3	3	2	3	4	2	3	4	3	3	3	1	3	2	2	3	3	2	2	2	3	3	2	4	3	2	3	3	2	3	2	3	2	2	2	2	2	2
98	1	2000	1	1	0	2	2	2	4	3	4	3	4	4	4	4	3	4	2	3	2	2	0	4	2	3	3	2	2	2	1	3	2	2	2	4	2	3	2	1	1	2	4	3	2	3	3	4	3
99	2	2000	1	1	0	2	2	2	4	3	4	4	4	2	3	4	1	3	3	2	6	2	2	3	4	2	3	3	1	1	2	3	2	4	3	1	4	1	3	3	2	4	2	3	2	4	4	3	4
100	1	1999	1	1	0	2	3	1	3	3	4	2	3	3	3	3	3	3	3	2	3	1	1	3	4	3	2	3	1	2	1	2	1	1	1	1	1	1	1	2	1	2	2	2	1	2	2	2	2
101	1	1999	1	1	1	2	2	2	3	3	1	3	3	3	3	3	3	3	3	3	3	3	0	3	4	2	5	2	1	2	2	2	2	2	2	2	2	2	2	2	2	2	3	2	3	2	3	2	4
102	1	2000	1	1	0	2	2	3	4	5	4	3	3	5	4	4	4	4	1	3	1	2	1	3	2	4	2	5	1	1	1	5	4	1	1	1	1	2	4	4	3	4	2	4	1	4	4	3	4
103	2	2000	1	1	1	2	1	3	5	5	5	3	5	5	5	5	5	5	6	6	6	5	6	3	2	2	1	2	1	1	1	1	2	1	1	2	1	2	3	3	1	3	2	4	1	4	4	4	2
104	1	2000	1	1	0	2	2	2	4	4	4	1	3	3	4	4	2	4	6	5	7	3	2	2	1	2	1	2	1	1	1	3	2	2	2	4	4	2	2	2	2	1	2	2	3	2	3	3	3
105	1	1999	1	1	0	2	2	2	4	3	3	3	3	3	3	3	3	3	3	3	4	3	2	2	3	3	3	3	2	1	1	2	2	1	1	1	1	1	1	2	1	1	2	3	3	3	3	4	3
106	1	1998	1	1	0	2	2	1	4	2	3	4	3	2	4	4	3	3	4	3	4	2	0	4	2	2	4	1	5	1	1	3	2	1	1	1	3	1	4	3	1	4	2	3	3	3	2	3	3
107	1	2001	1	1	0	1	2	2	3	4	3	3	3	3	3	3	3	3	1	3	1	2	0	2	4	1	3	2	3	2	1	2	1	4	1	1	2	3	1	1	3	1	4	3	3	2	2	3	2
108	1	2001	1	1	0	2	2	2	4	3	3	3	3	3	3	3	3	3	4	4	3	2	1	2	3	3	2	2	4	1	1	3	2	3	1	3	3	3	3	3	2	3	2	4	3	3	3	3	4
110	1	2000	1	1	1	2	2	1	4	2	4	2	4	1	4	4	2	4	3	4	6	6	0	3	2	4	5	3	2	1	1	3	3	1	1	4	4	4	3	3	2	4	2	4	3	4	4	4	4
111	1	2000	1	1	0	1	4	4	5	3	5	3	3	3	3	3	3	3	2	3	3	3	1	2	4	2	4	2	5	5	5	2	1	5	5	3	1	2	2	2	3	2	2	4	4	4	4	3	3
112	2	2000	1	1	1	1	3	3	4	2	4	2	4	2	4	4	2	4	5	5	5	5	2	3	2	3	2	3	2	2	2	2	2	2	2	2	2	2	2	2	2	2	3	2	3	3	3	3	3
113	1	2000	1	1	1	2	4	2	3	4	3	3	4	4	4	4	3	4	2	2	3	1	2	2	3	2	3	2	3	5	2	2	1	2	2	2	2	3	1	2	2	2	2	2	2	3	3	2	2
114	1	1999	1	1	0	2	2	1	4	3	3	2	4	3	4	4	3	4	3	3	4	3	3	2	2	2	2	2	1	1	1	2	2	2	1	2	2	2	2	2	2	2	3	2	2	3	3	2	2
115	1	2000	1	1	1	1	4	4	2	1	4	1	3	2	4	3	2	4	2	5	5	2	1	4	4	3	2	2	2	2	1	3	3	1	1	3	2	4	2	2	1	4	2	2	4	1	1	2	2
116	1	2000	1	1	1	2	1	1	3	5	3	5	4	4	4	4	4	4	3	4	3	3	0	1	2	2	2	2	2	2	1	2	3	1	3	1	1	1	1	1	1	1	2	2	3	4	4	3	3
117	1	1999	1	1	0	2	3	3	4	3	5	3	4	3	4	3	3	3	4	3	4	3	2	3	2	3	2	3	2	2	2	3	3	2	2	2	3	2	4	4	2	3	3	3	2	3	4	3	3
118	2	2000	1	1	0	2	2	1	4	4	3	2	4	3	4	5	4	4	3	3	6	5	4	2	2	5	1	5	1	1	1	5	1	1	2	1	2	1	2	2	2	5	2	3	2	3	4	4	2
119	1	2000	1	1	1	1	5	3	4	4	3	3	4	4	3	3	3	3	6	6	4	5	4	3	3	2	1	2	2	2	1	2	1	1	1	1	1	1	1	1	1	2	2	2	3	2	2	3	2
120	2	2000	1	1	0	1	4	3	4	3	4	2	4	3	4	4	2	4	4	4	4	2	2	2	2	2	2	3	3	3	1	2	2	3	2	2	2	2	2	3	2	3	3	4	4	4	4	4	4
121	1	2000	1	1	0	2	3	2	5	3	3	1	5	3	5	5	3	5	4	4	4	3	0	3	3	3	3	4	2	1	1	4	3	1	1	4	4	2	3	2	1	4	2	3	3	4	4	3	2
122	2	1999	1	1	0	2	1	2	3	2	4	1	3	3	2	3	3	3	2	3	3	3	2	2	3	2	3	2	2	2	2	3	1	2	2	2	2	2	2	2	3	2	3	2	2	2	2	2	2
123	2	2001	1	1	1	1	3	4	4	2	5	1	4	1	4	5	2	4	6	6	7	5	3	3	1	2	1	1	1	1	1	2	5	1	1	1	5	1	5	3	1	4	2	3	2	4	4	3	4
124	2	2000	1	1	0	2	3	1	3	4	4	2	4	3	2	3	2	3	5	6	6	4	1	4	2	3	1	4	1	1	1	4	1	2	3	1	4	1	1	2	1	4	2	2	2	4	3	4	4
125	1	2000	1	1	0	1	3	4	5	2	5	4	4	4	4	4	2	4	6	5	5	2	0	4	4	2	2	4	5	1	1	4	4	1	4	2	4	4	4	4	1	4	2	4	4	4	4	4	4
126	1	1999	1	1	0	2	2	1	3	3	3	3	3	3	3	2	2	2	3	3	3	2	0	2	3	2	2	2	2	2	2	2	2	2	2	3	2	2	2	2	2	2	2	2	2	2	2	3	3
127	1	2000	1	1	1	1	3	2	5	4	3	2	3	5	5	5	5	5	3	3	3	3	1	2	4	2	2	2	2	2	1	2	2	2	2	2	2	2	2	2	2	2	3	2	3	3	3	3	3
128	1	2000	1	1	1	2	1	2	4	3	4	2	3	2	2	3	2	3	2	2	3	1	0	5	2	5	3	5	3	2	5	4	1	1	1	2	2	4	3	3	4	3	5	3	3	2	3	3	3
129	1	1999	1	1	0	2	2	2	5	5	5	4	5	5	3	4	4	5	2	3	3	2	4	4	2	3	1	3	2	1	1	3	4	1	1	1	1	1	4	4	1	4	2	3	2	4	4	3	4
130	1	2000	1	1	0	2	3	2	3	2	3	1	3	1	5	3	2	3	4	4	4	3	1	3	2	3	1	3	2	1	1	3	2	1	1	3	2	2	1	3	1	3	3	3	3	3	4	4	3
131	2	2000	1	1	0	2	2	2	3	3	3	2	4	3	2	3	2	3	3	3	3	2	1	2	3	2	2	2	1	2	1	2	2	2	2	2	2	3	2	2	1	2	3	2	3	3	2	2	2
132	1	1999	1	1	0	1	3	1	4	3	3	4	4	5	4	4	4	4	5	4	5	4	4	1	2	2	3	2	1	3	2	3	2	2	4	2	3	2	2	3	3	3	3	2	2	3	3	2	3
133	1	2000	1	1	0	2	2	1	4	3	4	4	3	5	5	4	4	3	3	2	3	1	1	4	2	4	3	4	1	2	1	4	1	1	3	4	2	3	3	4	2	4	3	3	4	3	3	3	3
398	1	1997	3	1	1	2	3	2	4	3	4	4	4	3	3	4	3	3	2	3	3	2	2	2	3	3	2	4	4	2	1	3	2	4	2	3	2	2	4	4	2	4	2	2	2	3	4	2	4
401	2	1999	2	1	0	1	3	4	4	3	4	1	4	2	4	4	2	4	4	4	4	5	3	4	3	5	2	4	2	1	1	5	3	2	2	3	3	2	3	2	2	4	1	2	2	2	2	2	2
404	2	1997	3	1	0	2	1	3	3	2	3	2	4	4	3	3	2	3	4	3	6	3	1	3	2	4	3	3	1	1	1	3	4	1	2	4	3	4	3	3	4	3	2	4	2	4	3	3	1
416	2	2000	1	1	0	1	2	2	2	2	2	2	4	3	3	4	4	4	5	2	6	2	2	3	4	2	4	2	1	1	1	2	2	1	1	1	2	4	2	2	2	2	2	2	3	3	3	3	3
423	2	1998	3	1	0	2	1	2	5	2	5	1	5	1	5	5	2	5	6	3	7	1	1	3	2	3	1	3	1	1	1	3	3	2	1	1	3	3	3	3	1	3	1	3	3	4	4	4	3
429	1	2000	1	1	1	1	3	3	3	2	3	3	4	2	4	3	2	3	4	4	6	6	4	4	2	4	4	4	2	2	1	4	3	1	3	2	4	3	4	4	2	4	2	2	4	3	3	1	3
430	2	1999	2	1	0	2	2	1	3	2	3	2	3	2	3	3	2	3	2	3	2	2	1	2	4	2	4	3	2	4	1	1	2	2	2	2	3	4	3	3	4	2	4	3	4	4	4	2	2
444	2	2000	1	1	0	1	2	2	4	3	4	2	4	3	3	4	3	2	3	3	4	3	3	3	3	2	1	2	1	1	1	2	1	1	1	2	2	3	1	2	1	2	1	2	2	2	2	2	3
448	2	1999	2	2	0	1	2	2	5	5	5	5	5	5	5	5	2	5	3	2	2	2	1	4	4	2	4	3	3	3	3	3	3	3	4	4	2	5	3	3	3	3	3	3	3	3	3	3	3
468	2	1999	2	2	0	2	2	2	4	4	4	3	4	4	4	4	3	4	5	4	5	4	3	2	3	3	2	2	1	2	1	2	2	2	1	1	2	2	2	2	1	1	1	3	3	3	3	3	3
59	1	2000	1	1	0	2	1	1	5	5	1	5	5	1	5	5	5	5	1	1	7	7	6	4	4	4	4	4	4	4	4	4	4	3	5	5	1	4	5	2	3	2	5	1	1	1	4	2	4
61	1	2000	1	1	0	2	1	2	5	3	4	2	5	4	5	4	3	4	2	4	3	3	0	3	1	2	2	2	5	5	5	1	4	1	5	2	3	5	3	4	2	3	3	4	4	4	3	2	3
62	1	2000	1	1	0	2	2	2	4	4	4	3	4	4	4	5	2	4	3	2	3	3	0	4	4	3	3	2	3	4	5	2	2	2	4	3	3	4	3	3	3	2	4	3	3	3	4	3	4
63	2	2000	1	1	0	1	2	1	4	2	5	4	4	2	4	4	2	3	5	5	5	3	3	4	3	4	3	4	1	1	3	4	4	4	4	1	5	3	3	3	4	3	2	2	4	4	4	3	3
66	1	2000	1	1	1	1	3	3	4	4	4	2	3	3	3	3	3	3	3	3	3	3	2	1	1	1	1	1	1	1	1	1	1	1	1	1	1	1	2	2	2	2	3	2	2	2	2	2	2
67	1	1999	1	1	1	1	1	1	4	3	3	4	4	3	4	4	3	4	5	3	4	2	2	2	3	2	3	1	1	1	1	2	3	1	2	1	2	3	3	2	1	3	2	4	4	4	4	4	4
68	2	1999	1	1	0	2	1	1	5	4	4	1	5	1	2	2	1	1	3	7	6	3	0	4	1	2	1	3	3	2	1	2	2	2	3	4	3	2	2	2	2	2	3	4	4	3	3	2	3
69	1	1999	1	1	0	1	3	3	3	2	5	2	4	2	3	3	4	3	3	4	3	2	0	4	3	3	2	2	1	2	1	3	4	2	4	4	2	3	3	3	2	3	4	4	4	4	3	4	4
70	1	2000	1	1	1	1	3	3	2	5	3	5	2	5	3	3	5	3	3	4	3	3	2	2	4	1	4	1	5	3	5	1	1	2	5	4	1	4	1	1	3	2	3	2	1	1	1	2	1
71	1	1999	1	1	0	2	1	2	4	4	4	4	5	4	4	4	3	4	2	1	3	2	1	5	5	5	4	3	3	5	2	4	3	4	5	2	3	4	2	2	4	3	6	3	2	3	4	2	3
73	2	2000	1	1	0	1	3	2	4	3	3	2	4	3	4	3	4	3	6	4	6	6	5	4	3	4	1	4	1	1	1	4	4	3	1	1	4	3	3	3	1	3	2	3	4	3	3	4	4
74	1	1998	1	1	1	1	4	4	4	3	3	4	3	4	5	4	4	3	5	4	4	3	0	2	3	2	4	3	4	1	3	3	3	2	3	4	4	4	1	2	3	4	4	3	3	2	2	2	3
75	2	1999	1	1	0	1	2	2	4	2	4	3	4	2	5	5	3	5	6	6	6	6	5	5	1	4	2	5	1	2	1	4	4	1	2	4	4	2	3	2	1	3	3	3	3	4	4	4	3
76	2	2001	1	1	1	1	1	3	2	4	1	4	1	2	2	2	2	2	3	3	1	1	0	1	5	1	5	3	2	2	2	1	1	3	3	4	1	4	1	1	4	1	3	2	2	1	1	4	4
77	1	2000	1	1	0	2	3	2	2	4	4	2	4	4	2	2	4	2	3	2	4	2	0	3	3	3	3	2	4	3	1	2	1	1	1	4	3	3	1	2	4	3	5	1	2	2	4	1	1
78	2	2000	1	1	1	1	3	3	5	3	4	1	3	2	4	4	2	3	4	5	5	4	2	2	2	2	1	2	1	1	1	2	2	1	1	1	5	1	4	5	1	4	2	3	4	3	3	3	3
79	1	2000	1	1	1	1	3	4	4	4	4	4	4	3	4	4	4	4	6	6	7	6	5	4	1	4	1	3	1	1	1	4	4	1	3	2	4	2	3	4	1	4	2	3	4	4	3	2	4
80	1	2000	1	1	0	2	2	2	4	5	5	3	4	5	5	5	5	5	3	5	3	3	0	2	2	2	2	2	1	1	2	2	2	1	3	2	3	1	2	2	2	2	2	2	1	2	4	4	3
81	1	2001	1	1	0	2	2	2	4	1	3	1	3	1	3	3	1	3	1	1	1	1	0	3	2	2	1	2	1	1	1	2	1	1	1	1	2	1	1	2	1	2	2	1	3	2	1	1	1
82	2	1999	1	1	0	2	2	2	3	2	4	2	4	1	3	5	3	4	5	5	6	4	2	3	2	3	1	2	1	1	1	3	3	1	1	3	3	3	3	3	2	3	2	2	2	3	4	4	3
83	1	2000	1	1	0	2	2	2	4	4	4	3	4	4	4	4	4	4	5	3	4	5	4	2	2	2	2	2	2	1	1	2	1	1	1	1	3	3	1	1	1	3	2	4	4	3	3	3	2
84	1	2000	1	1	1	2	1	1	5	3	5	2	5	3	5	5	2	5	4	3	4	3	1	2	4	3	1	3	1	1	1	2	2	1	1	1	2	1	3	3	1	3	2	4	3	3	4	3	3
85	2	1999	1	1	0	2	2	2	5	2	3	2	4	3	4	4	2	4	3	3	2	2	0	3	4	3	2	4	1	2	2	3	3	1	2	3	2	1	3	2	1	3	3	2	2	4	4	4	4
86	1	2001	1	1	1	1	4	3	4	3	3	3	3	4	3	2	3	3	7	7	7	5	4	3	1	2	1	3	1	1	1	3	3	1	2	2	3	1	2	3	1	3	2	2	2	3	2	3	3
87	1	1998	1	1	0	2	2	2	5	4	5	1	5	1	5	5	4	5	7	7	7	4	6	3	1	3	1	1	1	1	2	3	2	1	1	2	3	3	3	4	2	4	2	3	3	4	4	4	3
88	2	2001	1	1	0	2	3	2	4	3	4	3	3	3	3	3	3	3	2	1	3	3	0	3	3	3	3	3	3	1	1	3	2	1	1	1	1	1	2	3	2	3	2	3	4	2	3	3	2
89	1	2000	1	1	1	1	1	1	3	2	2	3	4	2	3	2	2	2	5	2	4	3	2	2	2	3	1	2	1	1	1	3	3	1	2	1	1	2	3	4	1	4	2	2	2	3	3	3	3
91	1	2000	1	1	0	2	4	4	2	2	4	2	4	2	2	4	2	4	5	6	5	3	4	3	2	4	1	4	1	1	1	3	3	1	2	2	4	2	4	4	2	4	2	3	3	4	2	2	3
92	1	1999	1	1	1	2	2	2	5	2	5	2	5	1	5	5	3	5	5	5	6	1	0	3	2	3	1	3	1	1	1	3	2	1	1	1	2	1	3	3	1	3	2	4	3	3	4	4	4
93	1	2000	1	1	1	2	2	2	4	3	4	5	4	3	4	4	3	4	3	2	4	3	3	4	2	2	1	4	1	1	1	4	3	1	2	4	3	3	2	3	3	3	2	3	2	4	4	4	4
94	1	2000	1	1	1	1	3	3	5	2	5	3	4	3	5	5	2	5	6	6	7	2	2	5	2	3	1	2	1	1	1	3	1	1	3	1	1	2	2	3	1	3	2	4	2	3	4	2	3
394	1	1998	3	1	1	1	2	2	4	4	4	4	5	4	4	4	5	4	6	5	6	1	1	3	1	3	1	1	1	1	1	1	1	2	3	1	1	1	2	3	2	2	1	4	1	2	4	2	2
417	2	1998	3	1	0	2	1	1	4	3	3	5	5	4	4	4	4	4	2	2	2	2	1	2	4	2	4	2	3	5	1	3	3	2	4	2	2	2	2	2	4	2	4	2	2	2	2	2	3
433	1	1999	2	1	0	1	2	1	4	2	5	1	4	3	3	3	3	5	1	3	2	1	1	5	3	4	2	3	3	1	2	4	2	2	1	2	3	2	4	5	2	3	1	4	3	1	2	4	4
447	1	1999	2	2	0	2	2	2	3	3	3	3	4	4	4	4	4	4	5	4	5	5	2	4	4	4	2	4	3	2	1	4	4	2	3	4	4	4	4	4	4	4	3	3	3	3	3	3	3
454	2	2000	2	2	0	2	1	1	3	2	3	2	3	4	3	3	2	3	2	2	3	2	2	2	2	2	2	2	1	2	2	2	2	2	4	2	2	2	3	2	3	1	3	4	3	2	2	2	3
466	2	1999	2	2	0	2	2	3	4	3	4	2	4	3	4	4	2	4	4	3	4	4	2	3	3	2	3	2	2	2	2	3	2	2	3	3	3	2	3	3	2	3	2	3	2	4	4	3	2
470	2	1999	2	2	1	1	4	4	5	2	5	2	3	2	5	5	3	5	6	6	6	6	7	5	3	4	3	4	2	1	3	4	4	1	1	1	4	3	4	4	3	4	2	4	4	3	3	2	4
7	2	2001	1	1	0	2	2	1	3	2	3	3	3	3	3	3	3	3	4	4	4	4	3	3	2	4	2	4	2	2	2	4	4	2	4	2	4	3	4	4	2	4	3	3	3	3	3	2	4
8	2	2000	1	1	1	1	4	3	3	4	3	2	5	4	3	4	4	3	4	5	7	6	6	4	2	4	3	4	1	2	1	4	4	1	1	3	3	3	3	3	2	4	2	2	1	4	4	4	3
9	2	2000	1	1	0	2	2	1	3	3	2	2	2	3	3	3	3	3	2	2	2	2	1	2	2	2	2	2	2	2	2	2	2	2	2	2	2	2	2	2	2	2	3	2	2	2	2	2	2
10	1	1999	1	1	0	2	1	2	2	3	3	3	3	3	3	3	3	3	4	4	4	4	3	4	2	4	2	3	2	1	1	3	3	2	3	2	3	2	3	3	2	3	3	3	3	3	3	3	3
11	1	2000	1	1	1	1	5	4	5	3	4	2	4	3	5	5	3	4	6	7	7	5	1	4	2	5	1	3	1	2	1	4	3	1	1	3	4	1	5	3	1	4	2	2	2	4	3	3	4
16	1	1999	1	1	0	2	4	4	5	1	5	1	5	5	5	5	5	5	7	7	7	7	6	5	5	5	5	5	1	1	1	5	5	1	1	5	5	1	5	5	1	5	2	4	4	4	4	4	4
17	1	2000	1	1	0	2	2	2	3	3	3	3	3	3	3	3	3	3	4	4	4	4	3	3	3	3	3	3	3	3	3	3	3	3	3	3	3	3	3	3	3	3	4	3	3	3	3	3	3
18	1	2000	1	1	0	2	1	1	1	1	1	5	5	1	1	1	1	1	1	1	1	1	0	1	5	1	5	1	5	5	5	1	1	5	5	5	1	5	1	1	5	1	6	1	1	1	1	1	1
19	2	1999	1	1	1	1	4	3	3	5	2	3	3	3	3	3	3	3	3	2	3	1	0	3	5	2	4	2	3	3	3	2	2	4	3	5	3	4	3	3	3	3	4	2	3	2	2	2	2
20	2	2000	1	1	0	1	3	1	5	3	5	3	5	3	5	5	3	5	7	5	7	7	0	4	2	4	2	4	2	2	2	4	4	2	2	2	4	2	2	4	2	4	3	2	2	3	2	4	4
21	1	2000	1	1	1	1	3	1	2	2	4	5	5	5	2	3	4	5	3	3	5	3	3	3	4	3	4	2	1	3	1	3	2	1	1	3	1	2	4	3	1	2	5	2	3	3	3	2	2
22	1	1999	1	1	1	1	3	4	5	5	5	5	5	5	5	5	5	5	7	7	7	7	6	5	1	5	1	5	1	1	1	5	5	1	1	1	5	1	5	5	1	5	2	4	4	4	4	4	4
23	1	2000	1	1	1	1	4	2	4	4	3	3	1	5	5	4	4	4	3	3	3	4	1	4	2	3	1	4	5	5	5	4	4	4	4	4	4	4	4	5	5	5	3	2	2	2	2	2	2
26	2	2000	1	1	0	1	4	4	5	3	3	3	5	3	5	5	3	3	3	4	4	3	0	3	3	3	2	4	2	2	2	4	4	2	2	2	4	3	4	3	2	4	3	3	3	4	3	3	4
28	1	1999	1	1	1	1	4	3	5	3	3	3	3	2	3	3	3	2	4	5	5	5	3	1	4	1	4	1	3	1	3	1	1	4	3	1	3	1	4	1	1	3	2	3	1	3	2	3	2
29	1	2000	1	1	0	1	2	2	5	4	4	2	3	5	4	4	2	4	3	3	7	5	1	4	4	4	2	2	3	1	1	3	2	1	1	1	5	1	5	3	1	4	2	4	1	3	3	3	3
30	2	2000	1	1	1	2	1	1	3	2	4	4	4	5	5	5	4	5	3	2	3	2	0	1	4	2	4	3	3	2	3	3	3	4	4	2	2	2	2	2	2	2	3	2	3	3	3	3	4
31	1	2000	1	1	0	2	3	2	5	3	3	3	4	2	2	2	2	3	2	4	2	2	1	1	5	1	5	1	5	5	5	1	1	2	1	5	1	3	1	1	5	1	5	1	2	1	1	1	1
32	1	1999	1	1	0	2	3	2	5	3	5	2	5	4	4	4	3	4	4	4	6	2	2	4	2	3	2	3	1	1	1	3	2	1	1	3	3	2	2	3	1	3	2	3	3	4	4	3	3
33	1	1999	1	1	0	2	1	1	3	3	3	3	3	3	3	4	3	4	3	3	3	2	1	3	3	3	2	3	2	2	2	3	3	2	3	3	3	2	3	2	2	3	3	3	3	3	3	3	3
34	2	1999	1	1	0	2	2	2	5	3	5	4	5	3	5	5	5	5	3	3	6	3	1	2	2	4	3	3	2	2	2	4	4	2	2	2	3	2	3	3	2	4	4	3	4	3	3	2	3
35	2	1999	1	1	0	1	4	2	4	4	5	4	3	2	4	4	3	4	6	6	6	4	2	3	3	4	4	4	3	3	1	4	4	1	1	3	4	4	4	4	4	4	4	4	4	4	4	3	4
37	1	1999	1	1	1	2	1	1	4	4	5	3	5	3	4	4	4	4	5	4	5	3	1	4	2	4	2	4	1	1	1	4	4	1	4	3	4	4	4	4	1	4	2	3	3	3	3	3	3
38	2	2001	1	1	0	1	3	4	5	2	3	1	4	1	5	5	1	5	1	2	3	1	1	2	4	2	2	2	1	1	1	2	2	2	1	1	1	1	2	2	4	3	2	4	4	4	4	4	2
40	1	2000	1	1	1	1	5	5	5	3	3	3	5	2	4	4	3	3	2	7	1	2	0	3	1	2	3	3	1	1	1	3	3	1	2	1	3	1	4	4	1	4	2	4	4	2	2	3	4
41	1	2001	1	1	0	1	4	3	3	5	4	2	4	5	4	4	4	4	4	4	2	1	3	2	3	3	2	3	3	3	3	3	3	3	3	5	1	2	2	3	3	3	4	3	3	2	3	3	2
43	2	2000	1	1	0	2	1	1	5	1	5	1	4	1	1	4	1	4	4	4	4	3	2	2	4	4	1	2	1	1	1	3	4	2	1	1	1	2	3	3	1	5	2	1	4	3	1	1	1
44	2	2000	1	1	1	1	3	3	4	2	4	3	5	3	5	5	4	4	4	4	4	3	2	4	3	4	1	4	2	1	1	4	4	1	2	2	4	2	4	4	1	4	2	3	4	4	4	3	3
46	1	2000	1	1	0	2	2	1	4	4	4	2	3	4	4	4	3	4	1	3	3	3	2	3	4	3	4	3	3	3	1	2	2	4	1	1	1	1	1	1	3	1	2	3	3	4	4	3	2
47	2	2000	1	1	1	1	4	1	4	4	4	2	4	5	4	4	3	3	5	5	6	5	5	2	3	2	1	1	1	1	1	2	3	2	1	2	1	3	1	5	1	3	2	2	4	4	4	3	2
48	1	1999	1	1	0	2	2	2	4	3	4	4	4	3	4	4	3	3	5	4	5	3	2	3	2	3	3	3	2	2	2	4	4	2	2	3	3	3	2	2	4	2	5	2	2	4	3	2	3
49	1	2000	1	1	0	2	1	1	4	3	4	2	4	3	4	4	3	4	6	4	6	3	2	2	3	2	2	2	1	1	1	2	2	1	2	1	1	2	2	2	2	2	2	2	2	3	3	3	2
50	1	1999	1	1	0	2	2	2	3	3	3	3	4	2	4	4	3	3	3	2	1	1	0	2	2	2	1	1	1	1	2	1	1	1	1	1	1	1	1	2	1	2	2	3	3	3	3	3	4
51	1	2000	1	1	0	2	2	2	3	3	3	3	3	3	3	3	3	3	2	2	2	2	1	2	2	2	2	2	2	2	2	2	2	2	2	2	2	2	2	2	2	2	3	2	2	2	2	2	2
52	2	1999	1	1	0	2	3	2	5	3	3	3	3	3	3	3	3	3	5	4	4	3	5	1	4	5	1	1	2	1	1	1	2	4	4	1	2	3	4	2	3	2	3	3	3	4	4	1	4
53	1	1999	1	1	0	2	2	2	3	3	4	2	4	4	4	4	4	3	3	3	5	2	1	4	3	3	3	4	4	1	1	4	3	1	1	2	4	2	4	4	1	4	3	3	3	4	4	3	3
54	2	2000	1	1	0	1	4	3	4	3	4	4	4	3	4	4	3	4	4	4	3	2	1	1	3	2	3	2	4	1	1	3	3	2	2	2	2	3	2	2	3	3	3	2	2	2	2	2	2
55	2	1999	1	1	1	1	3	4	5	5	2	3	3	5	5	5	5	5	3	3	3	6	0	1	3	2	3	3	5	5	2	1	1	1	1	1	1	1	3	3	3	3	2	2	1	2	3	3	3
56	2	1999	1	1	0	2	2	4	5	5	5	1	3	4	4	4	3	3	4	3	3	3	0	2	2	3	2	2	2	2	2	1	1	1	1	2	1	1	1	2	2	2	3	3	3	3	3	3	3
57	1	1999	1	1	0	2	1	1	5	2	5	1	5	2	5	5	2	5	4	3	4	3	2	3	2	3	2	4	2	2	2	4	4	2	2	3	4	2	4	4	2	4	3	4	3	3	3	3	4
58	2	2002	1	1	0	1	4	4	5	3	4	2	4	4	4	4	1	4	3	3	4	3	4	4	2	4	1	3	1	1	1	4	3	3	2	2	2	2	2	2	1	4	2	3	3	2	2	2	3
397	1	1998	3	1	0	2	4	2	2	1	2	1	4	2	2	1	4	1	3	4	4	2	3	3	4	2	3	2	2	2	1	2	2	2	2	2	1	4	2	4	1	3	4	3	2	4	4	4	3
425	2	1999	2	1	0	2	2	2	4	2	4	3	4	2	4	4	2	4	2	3	3	5	2	3	3	2	4	3	2	2	1	2	2	2	2	2	2	3	3	3	2	2	2	3	3	3	3	3	2
431	2	1998	1	1	0	2	1	1	4	2	4	2	4	2	4	4	2	4	5	4	6	6	5	3	3	4	3	4	3	1	1	3	4	1	1	2	4	2	4	4	3	4	2	3	4	4	4	3	3
434	2	1999	2	1	0	2	2	2	5	2	4	2	4	2	4	4	2	4	6	6	6	6	3	3	1	3	1	3	1	1	1	5	5	2	1	1	3	2	3	2	1	5	1	4	4	4	3	3	3
435	2	1999	2	1	0	1	3	3	4	2	4	2	3	2	4	4	2	4	2	3	3	6	2	3	1	3	2	4	2	1	1	3	2	3	2	2	4	2	3	3	1	3	1	3	4	2	3	2	3
463	2	1999	2	2	0	2	2	3	4	2	4	2	4	1	4	4	1	4	6	6	7	7	3	5	1	5	1	4	1	1	1	4	4	1	1	1	4	1	4	4	1	4	1	4	4	4	4	4	4
467	2	1999	2	2	0	2	2	1	4	2	4	1	3	2	4	4	2	3	5	4	5	3	3	4	2	3	1	4	1	1	2	4	3	2	3	2	3	2	4	4	2	3	1	3	4	3	3	2	3
858	2	1998	1	1	0	2	1	1	4	3	4	2	4	1	4	5	2	3	6	6	6	3	1	4	2	4	1	4	2	1	1	4	4	1	1	3	4	1	4	5	2	4	1	3	4	4	2	2	4
859	2	2000	1	2	0	1	2	2	4	5	3	3	2	4	3	3	3	3	3	2	2	2	4	2	4	3	3	3	3	2	4	3	3	3	3	3	3	4	3	2	2	3	3	2	2	2	2	2	1
860	2	1999	1	2	0	2	2	1	5	1	5	1	5	1	5	5	1	5	6	6	6	6	6	4	1	4	3	4	4	5	1	5	5	1	4	1	4	4	4	4	2	5	5	4	4	4	4	4	4
862	2	2000	1	2	0	1	3	3	4	4	4	2	4	2	4	4	3	4	6	4	6	6	3	4	3	4	3	4	3	2	1	4	4	3	3	4	4	3	4	3	2	4	2	3	4	3	3	3	4
863	1	2000	1	2	1	1	4	3	5	5	1	4	5	3	5	5	5	5	7	7	7	7	7	3	2	2	1	3	1	1	2	3	5	2	3	1	3	1	3	3	1	4	1	4	4	1	3	4	2
864	2	2000	1	2	1	1	4	4	4	3	4	2	4	3	4	4	3	4	6	5	6	3	3	4	3	4	2	4	4	1	1	3	4	2	3	3	4	3	4	3	2	4	2	3	4	3	4	4	4
865	2	2000	1	1	0	2	2	2	3	3	3	3	3	3	3	3	3	3	2	2	3	7	1	2	2	3	3	3	2	2	2	3	3	2	3	3	3	3	3	3	3	3	2	3	3	3	3	3	3
866	2	1999	1	2	1	1	4	5	4	5	4	4	3	4	4	4	5	4	5	6	5	5	2	4	2	3	2	4	2	2	1	4	3	1	3	2	4	4	4	3	2	4	2	3	1	3	2	3	3
867	2	2001	1	2	0	2	2	2	4	3	3	3	3	3	3	3	3	3	2	4	4	2	2	3	4	2	4	2	3	2	3	3	3	2	3	4	3	4	3	3	3	3	3	2	3	3	3	3	2
868	2	2001	1	2	0	2	2	2	4	2	5	3	4	2	4	4	2	4	5	2	6	4	3	2	1	3	1	4	1	1	1	3	3	1	2	1	3	1	3	3	1	4	1	3	4	3	3	3	4
869	2	2000	1	2	0	2	2	1	5	3	5	2	4	4	5	5	5	5	3	3	4	2	2	2	4	2	1	2	1	1	3	1	1	2	1	1	1	4	2	2	4	2	1	4	1	4	4	4	4
870	2	1999	1	2	1	1	2	4	4	2	4	2	3	3	4	3	3	3	5	5	5	3	3	2	2	2	2	2	1	1	1	2	2	2	1	1	2	2	3	3	1	2	1	3	4	3	3	3	3
871	2	2000	1	2	1	1	4	4	5	3	5	2	5	2	5	5	2	5	4	6	6	3	3	5	1	4	1	4	1	4	1	4	4	1	3	3	4	2	4	3	2	4	4	3	4	4	4	4	3
872	2	2001	1	1	0	2	2	2	4	4	4	2	4	4	4	4	3	4	3	3	3	3	1	3	2	2	1	1	1	1	1	2	1	1	1	1	1	1	1	2	1	1	1	3	4	4	2	3	3
873	2	2000	1	2	0	2	2	2	4	2	4	2	4	3	4	4	3	4	4	3	6	5	5	3	2	3	1	3	1	1	1	3	3	1	1	2	3	3	3	3	2	3	1	4	4	3	3	4	3
874	2	2001	1	1	0	2	3	2	4	3	4	2	3	4	4	4	3	3	3	3	3	3	2	4	3	3	3	3	1	2	1	2	3	2	3	3	2	3	2	2	3	4	2	3	3	3	3	4	3
875	2	2000	1	2	0	2	1	1	3	2	4	3	4	4	4	4	4	4	4	4	5	3	3	2	2	2	2	2	1	1	1	3	3	1	1	1	3	2	3	3	2	3	2	4	2	4	3	4	3
876	2	2000	1	1	0	2	4	4	4	3	3	2	3	4	3	3	3	3	4	2	3	2	4	3	3	3	3	3	3	3	3	3	3	3	3	3	3	3	3	3	3	3	3	3	2	3	3	3	3
877	2	2000	1	1	0	1	3	3	4	3	4	2	4	4	4	4	3	4	5	5	4	3	2	3	2	3	2	4	1	1	1	3	1	1	2	2	3	1	4	4	2	4	1	3	4	4	4	2	3
878	2	1999	1	1	0	2	2	2	4	3	5	5	5	4	4	4	2	4	4	6	6	6	3	3	2	4	5	3	1	2	1	4	4	1	1	3	4	4	3	3	4	3	3	3	4	3	3	2	2
879	2	2000	1	1	0	1	1	2	5	3	5	2	5	3	5	5	2	4	6	6	6	6	6	4	2	4	2	3	1	1	1	3	3	2	1	4	2	2	3	3	2	3	2	3	4	3	2	2	2
880	2	2000	1	1	0	1	3	4	4	2	4	1	4	1	4	4	1	4	6	6	7	6	6	4	2	4	1	4	1	2	1	4	4	1	2	2	4	3	4	4	2	4	2	3	4	4	4	4	3
881	2	2000	1	2	0	1	2	1	3	2	3	2	3	2	3	3	2	3	3	3	3	2	3	2	4	3	4	3	2	2	2	4	3	4	3	2	3	4	3	3	2	3	2	2	4	3	3	4	3
882	2	2000	1	1	0	1	2	2	3	3	3	3	4	4	4	3	2	3	3	3	3	4	3	2	3	3	3	2	1	1	1	2	3	2	1	1	3	3	1	2	1	1	1	3	3	3	3	3	3
883	2	2000	1	2	0	2	2	2	4	2	4	2	2	1	3	4	2	4	6	4	5	4	3	3	4	4	2	4	1	1	1	4	4	1	1	1	3	1	4	3	3	4	1	1	2	4	3	4	2
884	2	2000	1	2	0	1	4	4	4	4	4	3	4	4	4	3	3	3	3	5	6	6	6	4	3	3	3	3	2	3	2	3	3	2	4	2	3	4	4	3	3	3	4	3	3	3	3	3	3
885	1	1999	1	2	0	2	3	2	4	3	3	3	3	3	3	3	3	3	3	3	3	2	2	3	3	3	3	2	3	2	2	3	3	2	2	4	2	3	2	3	2	3	2	3	2	2	3	3	3
886	2	2000	1	1	1	2	3	3	3	4	3	4	3	4	4	3	4	3	2	1	3	3	2	3	3	3	3	2	2	3	3	3	3	2	3	2	3	3	2	2	4	2	3	3	2	2	1	2	3
887	1	1999	1	2	0	2	2	2	4	2	4	2	4	2	4	3	2	4	5	4	6	3	4	4	2	4	1	4	1	1	1	4	4	1	3	3	4	3	4	4	2	4	1	3	4	4	3	3	4
888	2	2000	1	2	1	1	2	3	5	4	3	1	3	2	5	3	3	4	3	2	3	2	4	3	3	3	3	4	1	1	1	3	3	1	1	1	4	2	4	4	1	4	1	3	4	3	1	2	4
889	2	2000	1	1	0	2	1	1	4	4	4	2	4	2	4	3	2	4	5	6	6	3	3	2	1	2	2	2	1	1	1	2	2	1	1	1	2	1	2	2	1	2	1	2	3	4	3	3	3
890	2	2001	1	2	0	2	2	2	4	3	4	2	4	2	4	5	2	4	3	2	6	4	6	3	2	4	2	3	1	2	1	3	2	1	1	3	3	2	3	3	1	4	1	4	4	3	3	3	3
891	2	1999	1	1	0	1	2	1	5	2	3	2	4	3	4	4	3	4	4	4	4	4	4	3	3	3	3	4	2	2	2	4	3	2	2	2	3	4	4	4	2	4	2	3	3	3	3	4	2
892	2	1999	1	2	1	2	2	2	4	3	3	2	4	2	4	4	3	4	4	4	3	1	2	2	2	2	2	2	1	2	1	2	1	1	3	1	3	3	3	3	2	2	4	3	3	3	3	3	3
893	2	2000	1	1	0	2	3	1	3	2	4	1	4	2	3	3	3	3	4	3	4	5	2	4	2	3	2	4	1	1	1	4	3	1	2	2	3	1	2	4	3	4	2	3	3	3	3	3	4
894	2	1999	1	1	0	2	2	1	5	3	5	3	5	3	5	5	3	5	4	4	4	3	2	3	2	4	3	3	2	2	1	2	1	2	1	3	3	3	2	3	3	2	1	3	4	4	4	4	3
895	2	1999	1	1	0	2	2	1	3	2	5	2	4	3	5	5	2	5	3	3	5	1	1	4	5	4	2	4	3	1	1	4	2	1	1	1	4	4	4	3	2	4	1	4	4	4	4	4	3
896	2	2000	1	1	0	1	3	2	5	3	5	4	3	3	4	4	3	5	3	2	4	4	2	2	3	3	2	2	1	3	1	3	1	1	2	3	3	4	3	2	3	3	2	2	4	4	4	4	2
897	2	2000	1	2	0	2	1	1	4	3	4	2	4	3	4	4	2	3	5	5	6	6	3	4	3	3	2	3	1	1	1	4	2	1	1	1	4	2	3	3	1	3	1	3	4	4	3	3	2
898	2	1999	1	1	0	2	2	1	4	4	3	2	3	4	4	4	2	4	3	4	5	4	3	1	4	3	5	3	1	4	1	3	2	1	1	2	3	5	3	2	2	3	5	4	2	2	3	3	2
899	2	2001	1	2	0	2	2	2	4	2	4	2	3	2	4	4	2	2	3	3	4	2	3	4	2	4	1	4	2	2	2	4	4	2	2	2	4	4	4	3	2	4	2	3	3	3	3	3	3
900	2	1999	1	2	0	2	2	1	2	3	5	2	5	2	2	3	3	4	6	6	6	6	6	2	1	2	1	3	1	1	1	2	1	1	1	3	2	3	2	3	1	3	1	2	4	4	3	3	3
901	2	2001	1	2	0	2	2	2	4	2	4	2	4	3	4	4	2	4	3	3	5	3	3	3	2	3	2	3	2	1	1	3	2	2	2	2	3	3	3	3	2	3	2	4	4	4	4	4	4
903	2	1998	1	2	0	2	1	1	4	2	3	2	4	2	2	4	3	3	5	3	5	3	1	4	2	3	2	4	1	1	1	4	3	1	1	1	3	3	3	3	2	3	1	3	3	3	3	3	3
904	2	2000	1	2	1	1	3	3	4	2	4	4	4	4	4	4	2	4	3	2	2	4	1	2	4	2	1	2	1	2	1	2	2	3	1	2	2	4	2	2	3	2	2	3	1	3	3	4	2
905	2	2000	1	1	0	2	2	1	3	4	2	3	3	4	4	4	4	4	5	3	6	6	6	3	3	3	4	3	2	2	2	3	2	2	4	3	4	2	3	3	4	3	2	3	4	4	4	3	4
911	2	1999	1	2	0	2	2	1	3	2	4	2	4	3	4	4	2	4	4	4	5	4	6	3	4	3	4	4	1	1	1	3	1	3	1	1	2	1	3	4	2	3	1	3	4	4	2	4	3
918	2	2000	1	2	0	2	1	2	3	3	3	2	3	2	3	3	2	3	3	3	3	3	2	2	2	2	2	2	2	2	2	2	2	2	2	2	2	2	2	3	2	2	2	2	4	2	2	2	3
959	2	2000	1	1	0	2	2	3	4	4	2	3	3	4	3	4	3	3	3	3	3	4	2	3	2	4	2	3	2	1	2	3	2	2	2	1	2	2	3	3	2	3	1	3	2	2	2	3	3
971	2	2000	1	2	0	1	3	4	2	3	4	2	4	3	4	3	3	3	4	3	4	3	4	3	2	3	2	3	2	2	2	3	2	2	2	3	3	3	2	2	2	2	2	2	2	2	2	2	2
972	2	2000	1	1	0	2	1	1	4	2	4	3	4	3	4	4	3	4	3	3	4	4	2	4	2	2	2	3	1	1	1	3	3	1	2	2	2	2	4	4	1	3	1	3	4	3	3	4	3
983	2	1999	1	2	0	2	3	2	4	2	4	2	4	1	4	4	1	4	3	4	3	3	2	4	2	3	3	4	2	3	2	4	3	2	2	4	4	3	2	3	3	4	2	3	4	3	3	3	3
997	2	2000	1	2	0	2	1	2	4	2	5	1	4	2	3	4	2	5	4	3	3	2	1	2	3	3	3	2	1	1	2	4	2	1	4	4	3	3	3	3	2	4	2	4	4	4	4	4	4
998	2	1999	1	2	0	2	3	3	4	1	4	1	3	2	4	3	2	4	4	4	4	3	3	3	2	2	2	4	2	2	2	3	3	2	3	2	3	2	3	4	2	3	2	3	4	3	3	3	3
806	2	1999	2	2	0	1	3	2	4	4	4	3	4	4	3	3	3	3	3	2	3	3	1	2	3	2	2	3	2	1	1	3	2	1	1	2	2	3	3	4	2	3	2	2	4	3	3	3	3
807	2	1999	2	2	0	2	2	1	5	2	5	1	4	1	5	5	2	5	5	3	6	4	5	3	1	4	1	4	1	1	1	4	4	1	3	2	4	2	3	3	2	4	1	2	4	4	4	4	3
808	2	1999	2	1	0	2	3	3	3	4	3	2	4	5	4	4	4	3	2	3	2	1	1	2	4	3	1	3	2	2	1	3	2	1	1	4	3	2	3	3	2	3	2	4	3	4	3	4	2
809	2	1999	2	1	0	2	1	2	3	3	5	3	3	3	5	5	3	3	3	5	5	2	5	4	2	4	2	4	2	2	2	3	3	1	1	4	3	4	4	4	2	4	2	3	3	4	4	4	2
810	2	1999	2	2	0	2	2	2	3	3	4	4	3	2	3	3	2	3	3	4	5	3	1	4	3	3	3	2	1	1	1	4	3	2	3	2	2	3	5	3	2	3	2	3	4	4	4	3	3
811	1	1998	2	2	0	1	3	3	5	3	3	2	4	3	4	4	4	3	3	6	6	4	1	1	1	1	1	2	1	1	1	1	1	1	1	3	1	1	2	2	1	3	1	2	3	3	3	3	3
812	1	1999	2	1	1	2	1	1	4	2	3	2	4	5	4	3	2	4	3	2	4	4	3	2	3	2	4	2	2	3	2	3	1	2	2	2	2	3	2	2	4	3	3	3	2	3	2	4	2
813	2	1998	2	1	0	2	3	1	2	2	4	2	5	5	4	4	3	4	4	3	3	2	6	2	4	2	1	1	1	1	1	1	1	1	3	4	1	3	5	4	1	3	3	3	2	3	4	3	4
814	2	1999	2	2	0	1	3	2	4	4	4	4	5	4	3	3	3	4	2	1	3	2	2	3	3	3	3	3	2	3	1	2	2	1	1	3	2	3	3	3	2	3	2	4	2	3	3	3	3
815	1	1999	1	1	1	1	2	4	3	3	3	3	4	4	3	2	4	3	2	2	4	3	4	3	2	4	3	3	2	1	3	3	2	3	3	2	3	3	2	3	3	3	3	3	3	2	3	2	3
819	2	2000	1	1	0	1	2	2	5	2	5	2	3	3	5	5	3	5	4	4	4	3	4	3	3	3	1	3	1	1	1	3	1	1	3	1	2	2	3	3	1	3	1	4	4	4	4	4	4
820	2	2000	1	2	1	1	4	4	4	2	4	2	3	2	4	4	2	3	6	6	6	3	3	2	3	2	2	4	1	1	1	3	1	1	1	1	4	1	4	4	1	4	1	3	4	3	3	3	3
821	2	2001	1	2	0	2	2	2	5	3	5	2	3	3	3	3	3	3	3	3	4	3	4	2	2	2	2	2	2	2	2	2	2	1	1	1	2	2	2	2	1	2	1	3	3	4	3	4	4
823	2	2000	1	1	1	1	2	2	3	2	4	2	3	4	4	4	3	4	4	4	6	3	2	2	3	2	1	2	1	1	1	2	2	1	1	2	2	2	2	2	1	2	1	3	3	3	3	3	3
824	2	2000	1	1	1	1	4	3	5	4	4	2	4	4	4	4	3	4	5	4	6	3	2	3	2	3	2	3	1	1	1	3	3	2	2	2	2	2	2	3	2	3	1	3	4	4	4	4	3
825	2	1999	1	2	0	2	1	1	5	4	4	4	4	4	4	4	4	4	6	6	6	6	6	2	2	3	2	4	2	1	1	4	4	2	2	2	4	2	4	4	2	4	2	3	3	3	3	3	3
827	2	2000	1	2	1	1	5	4	5	3	3	3	4	3	3	4	3	2	3	4	4	2	1	3	3	2	2	3	2	1	1	2	3	2	1	2	3	2	2	3	2	2	1	3	3	3	3	3	3
829	1	2000	1	1	0	1	3	1	4	3	2	4	4	3	4	4	4	4	3	3	3	3	3	3	3	3	3	3	3	3	2	3	2	2	3	4	2	4	3	2	3	2	3	3	3	3	3	3	3
830	2	2000	1	2	1	1	2	3	5	3	4	1	3	5	5	5	3	4	6	5	7	6	3	4	3	3	1	3	1	2	1	3	3	1	1	1	2	1	1	3	1	3	2	4	4	3	3	3	1
831	2	2000	1	1	1	1	3	4	3	4	4	3	4	3	4	2	2	3	3	4	4	3	2	3	4	2	4	3	1	4	1	3	2	1	1	1	2	4	3	3	1	2	3	3	3	3	3	2	3
832	2	2000	1	2	0	2	2	1	4	3	3	4	2	2	4	2	2	4	4	3	4	3	2	2	2	4	2	4	2	2	2	4	2	2	2	4	4	4	2	4	4	4	2	3	3	3	3	2	2
833	2	2000	1	2	0	2	2	1	3	3	4	4	4	4	4	4	4	4	2	2	2	2	2	3	3	3	4	3	2	2	2	3	3	2	3	3	2	3	3	3	3	3	3	3	3	3	3	3	3
834	2	1999	1	1	1	1	4	3	5	4	2	3	2	4	5	5	3	3	5	5	5	2	2	4	2	3	3	3	1	1	1	2	2	2	1	4	3	3	4	4	2	3	1	3	2	2	4	3	4
836	2	2001	1	2	1	1	4	4	4	3	2	2	3	3	4	3	2	3	3	4	5	3	3	3	4	3	4	4	2	2	1	4	3	4	4	3	3	2	3	3	1	4	2	2	3	3	2	2	3
837	2	2000	1	1	1	1	4	4	4	3	4	2	4	4	4	4	3	4	5	4	6	5	4	4	2	3	3	2	2	3	2	3	2	2	3	2	2	4	3	3	3	2	2	4	4	4	4	3	4
839	2	2000	1	2	0	2	2	2	5	1	5	1	4	1	5	5	2	5	6	4	5	3	2	3	4	3	3	3	2	2	1	3	3	3	2	2	3	3	3	3	2	3	2	3	4	4	4	4	4
840	2	2000	1	1	0	1	4	4	4	4	4	4	4	2	4	4	2	4	5	4	5	3	3	3	2	4	1	4	2	1	1	4	4	1	1	5	4	1	4	4	1	3	1	2	3	3	3	3	4
841	2	2000	1	1	0	1	4	4	3	1	5	1	4	1	3	4	1	5	4	4	5	5	3	4	2	4	1	5	2	1	1	5	4	1	1	1	4	2	4	4	2	4	2	4	4	4	4	4	4
842	2	2000	1	2	0	1	4	2	4	4	4	4	3	2	4	4	3	3	3	3	5	3	2	4	4	2	2	3	1	2	1	2	2	3	1	1	1	3	3	2	3	2	3	3	2	2	2	2	4
843	2	2001	1	2	0	1	4	4	2	1	4	2	2	2	4	4	4	4	4	4	7	6	1	4	3	4	3	4	4	4	1	4	3	2	1	3	3	4	3	3	2	3	1	4	2	4	4	4	3
845	2	2001	1	1	1	1	4	3	4	3	4	3	4	4	4	4	4	4	2	2	3	2	2	3	2	2	1	3	1	1	1	3	1	1	3	1	1	2	3	3	1	2	1	2	1	2	2	2	3
847	2	2000	1	2	1	1	2	3	4	3	3	3	3	3	3	3	3	3	2	3	3	3	1	4	2	4	2	4	2	2	2	4	4	2	4	2	4	2	4	4	2	4	2	2	2	2	2	1	4
848	2	2001	1	2	0	2	2	2	4	2	4	2	5	2	4	4	1	4	6	6	6	5	3	5	2	4	1	4	1	2	1	4	4	2	2	2	5	2	4	4	2	5	2	4	4	4	3	4	3
849	1	1999	1	2	0	2	3	3	5	5	3	1	4	4	2	3	3	3	5	5	4	5	5	4	4	3	3	3	3	1	1	4	4	3	3	2	4	2	3	3	2	4	1	3	3	3	3	3	3
850	2	2001	1	2	0	1	4	4	3	2	3	2	3	2	3	3	2	2	3	3	4	4	1	3	2	3	2	3	1	2	1	3	2	2	2	3	2	3	2	3	1	3	1	4	4	2	2	2	3
851	2	2000	1	2	0	2	2	2	4	4	4	3	4	3	4	4	3	3	5	3	5	3	2	3	2	3	2	3	2	2	2	3	2	1	3	2	3	2	3	3	1	3	1	3	3	3	3	3	2
855	2	2000	1	2	1	1	2	2	3	4	4	2	3	4	4	4	2	4	3	3	3	3	1	3	4	2	3	3	2	2	3	3	2	4	3	2	3	2	3	3	2	4	2	3	3	3	3	3	2
857	2	2000	1	2	1	1	4	4	4	4	4	4	3	4	3	4	4	3	3	4	3	3	5	2	4	1	3	1	3	4	3	2	2	3	2	2	2	3	3	3	3	2	4	2	3	3	3	4	2
923	2	1999	1	2	0	2	3	2	4	2	2	3	4	3	4	3	2	4	3	4	4	3	2	2	3	2	2	3	1	1	1	3	1	1	2	1	1	1	3	3	2	2	1	3	4	4	4	3	3
930	2	2000	1	2	0	1	3	2	4	3	2	2	4	3	4	3	3	2	4	4	4	3	2	3	3	3	2	3	1	1	1	3	2	1	1	2	3	3	3	3	1	3	1	3	3	4	4	4	4
932	2	2000	1	1	0	2	3	3	3	3	3	2	4	3	3	3	2	3	5	3	5	2	2	4	3	4	3	4	2	2	2	4	2	2	2	4	3	4	3	3	3	4	2	3	2	4	4	4	3
944	2	2000	1	1	0	2	2	1	5	4	5	3	5	2	4	5	3	5	3	4	5	5	2	4	2	4	2	4	2	2	1	4	4	1	4	2	4	2	4	3	2	4	2	2	4	4	4	4	3
947	2	2000	1	2	1	1	4	4	5	3	5	2	3	1	3	3	1	4	3	4	3	2	1	2	4	1	2	3	1	1	3	4	1	3	2	1	4	3	3	2	1	3	1	2	4	4	4	4	4
952	2	2001	1	1	0	2	1	1	4	2	3	2	2	4	4	3	3	3	4	4	3	2	2	2	3	2	2	2	1	1	1	1	1	1	1	1	1	3	1	2	1	1	1	4	2	3	2	2	2
958	2	2000	1	2	0	2	2	2	4	3	4	2	4	2	4	4	3	4	6	4	5	3	2	4	2	3	1	4	1	1	1	4	2	1	1	3	2	2	4	3	1	3	1	3	4	3	3	3	3
969	2	2000	1	2	0	2	2	2	2	3	2	2	4	4	2	2	2	2	1	1	1	1	7	1	4	2	3	1	3	3	3	2	1	2	2	2	1	5	1	2	3	1	4	2	2	2	2	2	2
970	2	2000	1	2	0	2	3	2	5	3	5	3	5	4	5	5	2	4	3	3	4	3	3	4	2	3	1	3	1	1	1	4	3	1	1	4	3	3	2	3	2	4	1	3	4	4	4	4	3
977	2	1999	1	2	0	1	1	1	4	3	3	4	4	3	4	3	3	4	3	2	2	3	5	3	4	3	4	4	2	1	1	4	1	1	1	2	2	4	4	4	2	3	3	2	3	3	3	3	2
979	2	1999	1	2	0	2	2	2	4	1	4	2	4	1	4	4	2	4	5	4	4	4	3	3	3	3	3	3	2	2	1	4	4	2	1	3	4	3	3	3	3	4	2	3	4	4	4	4	4
994	2	1998	1	2	0	2	2	2	5	2	5	1	4	4	4	4	2	1	6	5	7	6	2	2	2	3	2	4	2	1	1	4	4	1	3	2	4	1	4	4	1	4	1	4	4	4	4	4	4
771	1	1998	4	2	0	2	3	2	2	4	2	3	3	4	2	4	4	2	1	1	1	1	1	4	4	1	5	3	3	5	2	2	1	1	1	1	1	4	2	5	5	1	5	1	1	4	4	1	3
772	1	1999	2	2	0	2	2	1	4	3	3	3	4	3	4	4	3	3	4	3	4	4	3	2	2	2	2	3	2	1	1	2	2	1	1	2	3	3	2	2	1	2	1	2	4	3	2	2	3
773	2	1998	3	2	0	1	4	3	4	4	4	3	5	4	4	4	4	4	6	6	6	5	3	4	3	3	2	4	1	1	1	4	3	2	1	3	4	3	4	4	2	4	1	4	2	4	4	4	2
774	1	1999	1	1	1	1	4	3	3	5	3	3	3	5	3	3	4	3	2	6	2	1	2	1	5	1	3	1	3	3	5	1	2	2	3	1	1	3	4	2	3	2	2	4	2	4	3	4	3
775	2	1998	2	2	0	1	2	2	4	2	4	1	3	2	4	4	1	4	2	3	2	2	1	4	2	5	2	4	2	2	1	4	3	2	3	1	4	4	3	3	2	4	2	4	4	4	4	4	4
776	2	1998	2	1	0	2	2	1	2	2	3	2	2	3	2	2	2	3	2	3	4	1	1	2	3	2	1	1	2	1	1	3	1	1	3	3	1	2	2	2	1	2	1	3	4	1	1	2	4
777	1	1999	2	2	1	2	4	4	4	4	3	2	2	3	3	3	5	3	1	4	5	4	2	3	3	3	4	3	2	2	2	3	1	3	3	2	2	2	3	3	2	3	1	2	2	2	2	2	2
778	2	1998	2	2	0	1	4	4	4	4	4	3	3	4	4	3	4	4	3	4	3	3	2	2	3	2	2	3	1	1	1	2	2	3	4	2	3	2	3	3	2	2	2	2	1	2	3	2	3
779	2	1999	2	2	0	2	2	1	5	3	5	5	5	5	5	5	5	5	7	7	7	7	5	5	3	5	3	5	3	5	2	5	5	3	4	2	5	3	5	5	2	5	4	4	4	4	4	4	4
781	1	1999	2	2	1	1	4	4	4	3	4	3	4	4	4	3	3	4	3	3	5	4	3	3	5	3	5	4	1	2	2	2	2	2	2	2	2	2	2	4	5	2	5	3	3	4	3	3	4
782	1	1998	2	1	1	1	4	4	4	3	3	3	4	4	4	4	2	3	5	5	4	3	2	3	4	2	3	3	2	2	4	3	3	4	4	3	4	3	3	3	3	3	3	2	2	2	2	2	3
784	1	1999	2	2	0	2	2	2	5	5	5	5	5	5	5	5	5	5	5	5	5	5	5	4	2	4	2	4	2	2	2	4	4	2	2	4	4	4	4	4	2	4	2	3	3	3	3	3	3
785	1	1997	2	2	0	2	2	3	4	2	3	3	3	3	2	4	3	2	3	5	5	3	3	3	2	3	1	3	2	1	1	3	2	2	2	2	3	2	3	4	2	4	2	3	4	4	4	3	4
786	1	1999	2	2	0	2	2	2	3	2	4	2	5	2	4	4	4	4	4	4	4	4	4	3	2	3	2	4	1	1	1	3	3	1	1	2	3	2	3	3	2	2	1	3	4	4	4	3	3
787	2	1998	2	2	0	2	4	3	4	3	4	1	4	3	4	3	2	4	4	4	4	4	5	3	2	3	1	3	1	1	1	3	3	1	2	1	2	2	2	4	1	4	1	3	4	3	3	4	4
788	2	1998	2	2	0	2	1	1	4	4	4	3	5	4	4	4	4	4	3	3	5	5	6	3	2	2	2	2	1	1	1	1	1	1	1	1	2	1	4	4	2	2	2	2	3	4	4	4	3
789	1	1999	2	1	0	1	2	4	3	3	3	3	3	3	3	3	3	3	4	4	4	4	3	1	1	3	1	1	1	1	1	3	1	1	1	3	1	1	1	3	1	3	1	4	1	3	2	1	3
790	1	1999	2	1	0	2	2	2	3	4	3	4	4	5	3	3	4	4	3	3	4	2	1	2	2	3	2	2	1	1	1	3	2	1	1	3	2	3	2	2	2	2	2	2	3	3	3	3	2
791	1	1998	2	1	0	1	3	5	4	3	4	3	4	2	4	4	3	3	3	4	4	2	1	2	4	2	4	3	3	3	3	2	2	2	4	4	2	4	3	4	3	3	3	3	3	4	3	2	4
792	1	1998	2	1	0	2	1	1	4	3	3	3	3	3	3	3	2	2	3	3	4	4	3	4	3	3	2	3	2	2	2	3	3	2	3	3	3	3	3	3	2	3	2	3	4	3	3	3	3
793	2	1998	2	1	1	1	3	3	4	5	3	4	4	4	4	4	4	4	6	7	7	7	1	1	2	1	1	1	1	2	1	1	1	1	2	1	1	1	3	3	1	3	1	2	2	2	3	3	3
794	2	1999	2	1	1	1	3	3	3	3	5	1	5	3	3	3	3	3	3	5	3	2	1	3	3	3	3	3	3	3	3	3	3	3	3	3	3	3	3	3	3	3	3	4	4	4	4	4	3
795	1	1996	2	2	0	2	2	2	3	4	4	4	3	3	3	4	2	3	2	2	2	2	1	3	4	2	3	2	4	3	2	3	3	2	2	2	2	4	3	3	3	3	2	2	1	4	3	4	3
797	2	1999	2	1	0	2	2	2	3	2	2	2	4	4	4	4	2	4	3	5	5	3	3	3	4	3	2	3	1	2	1	2	2	1	4	4	2	3	3	3	2	3	2	3	4	2	3	2	2
798	2	1999	2	2	0	2	1	2	3	3	3	3	4	3	4	4	3	4	4	4	5	3	4	3	3	3	3	3	2	1	1	3	2	1	3	5	3	4	3	3	2	3	1	4	3	4	4	4	3
799	2	1999	2	2	1	1	4	4	4	1	4	1	1	3	4	4	1	4	4	4	6	3	3	2	4	1	2	3	1	1	1	2	2	2	2	2	2	2	2	2	2	2	2	2	4	3	2	4	2
800	1	1999	2	2	0	2	3	1	5	5	5	5	4	3	4	4	4	4	2	4	2	2	1	4	2	2	1	2	2	1	1	3	3	4	3	3	1	2	3	3	1	2	1	4	3	2	2	3	3
801	2	1998	2	2	0	2	4	1	2	2	2	1	2	2	4	2	2	2	2	2	3	1	1	4	4	2	2	2	3	2	1	2	2	1	3	1	2	1	3	2	2	2	2	3	4	3	2	2	4
802	1	1998	2	1	0	1	3	2	5	3	5	4	5	4	5	5	4	4	6	6	6	6	5	3	3	3	3	3	3	3	2	3	3	3	3	3	3	2	3	3	3	3	3	3	3	3	3	3	3
803	1	1999	2	1	1	1	4	3	4	4	4	4	5	2	4	4	3	4	5	5	4	3	3	4	2	2	2	3	2	2	1	3	3	2	2	4	2	2	3	3	2	3	2	3	4	3	4	3	3
804	2	2000	2	2	1	1	4	4	4	3	4	2	4	2	4	4	2	3	5	6	6	3	3	4	1	4	2	4	1	1	1	4	3	1	1	1	3	1	4	4	1	4	1	3	3	2	2	2	4
805	1	1999	2	2	0	2	2	2	4	2	4	4	4	5	4	4	4	4	6	6	6	5	6	4	2	4	2	4	2	4	4	4	4	2	4	3	4	4	4	3	3	3	3	3	3	3	3	3	3
908	2	2000	1	1	0	2	2	2	3	4	3	3	3	2	4	3	2	3	2	2	3	2	3	4	4	4	4	4	4	3	2	4	3	2	3	2	3	2	4	2	3	4	2	3	3	3	3	3	2
913	2	2001	1	2	0	2	1	1	3	4	3	2	3	4	3	3	2	3	3	3	4	2	3	2	4	3	4	3	1	2	1	3	2	1	1	2	2	3	3	2	4	3	2	3	4	2	2	1	2
914	2	1999	1	2	0	2	3	3	3	2	3	2	3	2	3	3	2	3	3	2	2	2	2	3	4	2	3	2	2	3	2	4	2	3	2	4	2	3	2	3	3	4	3	2	2	3	3	2	3
916	2	2000	1	1	0	1	3	2	4	5	4	4	4	4	4	3	3	4	3	3	3	2	2	2	3	2	3	2	2	2	3	2	2	3	2	3	3	2	3	3	2	3	2	3	2	3	2	3	3
927	2	1998	1	2	0	2	3	2	5	2	2	5	5	5	3	3	4	3	3	3	3	1	1	3	4	3	4	4	1	1	1	4	4	1	3	2	4	5	4	4	3	4	1	3	3	3	2	1	3
933	2	1999	1	1	0	1	3	3	4	4	4	2	5	4	4	4	4	4	2	4	2	1	1	3	2	4	2	4	2	1	1	3	1	2	2	1	3	2	1	2	1	3	1	3	1	4	4	4	3
936	2	1999	1	2	0	1	4	4	4	3	4	2	2	3	3	3	2	4	2	2	2	2	2	2	3	2	4	2	2	2	1	3	2	3	3	2	2	4	2	2	2	2	3	2	4	2	2	2	2
938	2	1999	1	2	0	2	2	2	3	1	3	3	5	2	4	2	1	3	4	4	4	4	2	3	4	3	4	3	4	3	4	3	3	4	4	2	3	4	3	3	4	3	4	3	4	1	3	2	2
950	2	2000	1	1	0	2	3	3	4	1	4	2	5	1	4	4	1	4	4	3	4	3	5	4	3	2	2	4	1	1	1	3	3	2	1	1	3	3	4	4	2	3	2	3	4	4	2	2	3
961	2	1999	1	1	0	2	2	1	4	3	3	3	4	2	4	4	2	4	2	2	3	3	1	2	3	3	2	2	1	1	1	2	1	1	2	4	2	2	3	3	2	2	1	3	2	3	4	3	3
738	1	1998	2	2	1	2	3	3	5	3	5	2	5	3	4	4	4	4	2	3	2	2	2	4	1	2	1	4	1	1	1	3	2	1	1	2	4	2	4	4	1	3	1	3	4	4	4	3	4
739	2	1997	3	2	0	1	4	4	2	2	4	1	3	3	4	4	4	4	5	5	5	3	2	3	2	3	1	2	2	2	2	3	2	1	3	1	1	1	3	2	2	2	1	3	3	4	4	4	3
740	2	1998	3	2	1	1	4	3	2	2	4	1	3	3	4	4	4	4	4	5	5	4	2	3	2	3	1	2	2	2	2	3	2	1	3	1	1	1	3	2	2	2	1	3	3	3	4	4	3
741	2	1999	2	2	0	2	2	2	5	3	5	1	5	4	4	5	2	3	2	6	1	1	1	2	4	2	2	2	2	1	1	2	2	2	2	2	2	2	2	2	1	2	1	4	1	4	3	3	3
742	1	1999	2	1	1	1	4	4	4	2	4	2	4	4	4	4	2	4	6	6	6	6	6	3	2	3	2	3	1	1	1	4	3	1	1	1	4	2	4	4	2	4	1	4	2	4	4	4	2
745	2	1999	2	1	0	2	1	2	2	4	2	2	2	4	3	2	2	2	3	3	3	2	1	2	4	2	4	2	3	1	2	2	1	3	1	2	2	1	2	2	3	2	1	2	2	2	2	1	2
746	2	1999	2	2	1	1	4	4	5	3	5	1	5	5	5	5	3	5	4	4	7	7	5	2	1	3	1	2	2	1	2	3	2	1	2	2	2	3	3	3	1	3	1	3	4	4	4	4	3
748	2	2000	2	2	1	1	4	3	5	2	3	2	4	3	4	2	1	4	3	4	3	2	1	2	5	1	5	1	1	3	1	2	1	4	3	1	1	4	2	2	4	2	4	3	3	2	1	2	3
749	2	1999	2	2	0	2	3	2	4	5	4	4	4	4	4	4	3	4	2	4	3	3	1	3	2	3	1	4	2	2	1	3	3	1	1	2	2	3	3	4	2	3	3	3	3	4	4	4	2
750	1	1998	2	2	0	2	4	2	5	4	5	4	4	4	4	4	4	4	3	5	4	4	4	4	3	4	3	4	4	1	1	5	5	2	4	4	4	4	4	4	2	4	2	3	3	3	3	3	3
751	2	1999	2	1	0	2	2	2	4	2	4	2	4	2	4	4	2	4	6	6	6	5	4	4	3	4	2	4	2	3	2	4	4	2	3	2	4	4	4	4	2	4	2	3	4	3	4	3	4
752	1	1998	2	2	1	1	4	3	3	3	4	2	4	4	3	4	2	3	3	5	5	3	3	3	2	4	4	4	4	2	2	4	3	3	4	3	3	3	3	3	3	4	3	3	4	3	4	3	3
754	2	1997	2	2	1	1	4	3	4	1	4	2	4	2	4	4	2	3	6	6	5	6	6	3	4	3	4	4	2	3	1	4	4	4	3	2	4	2	4	3	3	3	3	3	4	4	3	3	4
755	2	1998	2	1	0	2	2	1	4	4	2	3	3	4	4	4	5	4	2	2	2	1	3	1	4	2	2	2	2	3	4	2	2	3	4	2	2	3	2	2	1	2	3	2	3	3	3	2	4
756	1	1998	3	2	1	1	3	3	3	3	3	3	4	5	3	3	4	3	4	5	1	2	5	3	4	2	3	2	1	1	2	2	1	2	3	1	2	3	2	3	1	2	1	2	1	1	3	4	3
757	2	1996	4	2	0	2	4	2	4	3	4	3	3	2	3	3	2	3	3	3	3	2	1	3	4	2	3	3	5	5	3	3	2	4	3	1	3	4	3	2	4	2	4	3	3	3	3	4	3
759	2	1999	2	2	0	1	4	4	5	2	3	1	4	2	4	5	2	2	5	4	6	5	3	4	3	4	3	4	2	2	1	4	4	1	2	2	4	3	4	5	2	5	2	4	4	4	4	4	3
760	2	1999	2	2	1	1	4	4	4	2	4	2	4	3	4	3	2	3	3	3	6	4	3	4	2	3	1	2	1	1	1	4	2	1	1	1	2	2	2	2	1	3	1	3	2	3	2	4	4
761	1	1998	3	2	0	1	3	2	2	2	3	3	3	3	3	2	2	2	3	2	3	3	3	3	2	3	3	3	2	3	3	3	3	2	3	2	4	2	3	3	2	3	2	3	3	3	3	3	4
762	2	1998	2	2	0	1	2	1	4	4	4	2	3	4	4	4	4	4	5	5	5	4	3	3	2	2	1	2	1	1	1	2	2	1	1	1	2	2	2	2	1	1	1	2	2	2	2	2	2
763	2	1998	2	2	1	1	3	3	3	2	4	2	4	3	3	4	4	4	2	3	3	1	1	4	4	4	3	3	1	1	1	3	2	2	2	2	3	3	2	3	1	3	1	3	2	2	3	1	2
764	2	1999	2	2	0	1	4	3	4	3	2	1	4	1	5	3	2	4	3	6	6	3	3	3	2	3	1	3	1	1	1	2	2	1	3	1	1	1	3	3	1	3	1	2	3	4	4	3	3
765	2	1997	3	2	1	1	4	4	5	3	4	1	4	2	4	4	2	4	4	4	7	6	3	2	3	3	2	5	1	1	1	4	3	1	1	1	3	2	4	5	2	4	1	4	2	1	3	2	4
766	2	1999	2	2	1	1	5	4	5	3	2	2	4	4	3	2	3	3	5	4	5	3	2	4	2	4	1	3	1	1	1	4	3	2	1	4	3	3	3	3	2	4	1	4	4	3	3	3	1
767	1	1998	3	2	0	1	3	2	4	3	3	3	3	3	3	3	3	3	5	3	3	3	3	3	2	4	2	2	2	2	1	3	4	2	4	1	3	4	3	4	4	4	2	2	3	2	2	3	2
769	2	1999	2	1	1	1	4	3	2	5	5	5	4	4	2	4	3	5	3	4	4	2	3	4	4	2	4	1	3	3	1	1	2	3	1	1	3	2	1	2	3	1	3	4	3	2	2	1	2
770	1	1998	3	2	1	1	3	4	4	5	2	5	3	5	4	3	4	2	4	4	5	3	3	3	3	2	3	2	1	1	1	1	2	1	1	2	2	3	3	3	2	3	1	2	1	3	3	2	3
924	2	2000	1	2	0	2	2	2	4	2	4	2	3	3	3	3	2	3	6	4	4	3	4	3	2	4	2	3	2	1	1	4	3	2	2	3	3	2	3	2	2	4	2	3	3	4	4	3	3
934	1	2001	1	2	0	2	2	3	5	4	5	4	5	3	5	5	4	5	6	5	6	6	3	4	3	5	2	4	3	3	1	4	4	2	2	3	3	3	3	3	1	4	2	3	3	4	4	3	3
986	2	2000	1	1	0	2	1	1	4	1	4	2	4	2	4	4	2	4	5	4	3	2	1	2	4	2	4	3	4	1	3	5	3	3	2	4	5	3	4	3	2	4	2	2	4	3	4	3	2
995	2	1998	1	2	0	2	2	1	2	4	3	2	4	2	4	4	2	4	6	2	6	3	2	3	2	2	2	4	2	2	2	3	2	2	2	1	2	2	2	5	2	2	2	4	4	4	2	3	3
1002	2	2000	1	1	1	1	3	3	3	4	3	3	3	4	4	3	2	3	3	4	3	4	1	3	4	4	4	2	2	3	2	3	3	4	3	2	3	4	2	3	4	3	2	3	3	3	2	3	3
1003	2	2001	1	1	0	2	2	2	4	2	4	1	3	2	4	4	3	4	3	4	6	2	5	4	2	3	2	3	2	1	1	3	2	3	4	1	3	2	2	2	3	2	1	4	3	2	2	2	3
722	1	1999	3	2	0	2	3	2	4	4	4	2	3	2	4	3	2	3	5	3	3	1	3	5	3	4	3	2	2	1	1	4	3	4	2	2	2	4	2	2	3	3	1	3	3	3	3	4	2
723	2	1999	2	2	0	2	2	1	1	4	2	3	4	2	4	4	4	2	3	2	3	2	4	3	4	3	4	3	1	1	1	2	2	1	4	1	1	3	1	3	1	4	3	1	1	2	3	2	2
724	1	1999	2	2	0	2	2	2	4	3	1	3	4	4	4	4	3	4	1	1	1	7	1	3	4	2	3	2	2	3	4	3	1	4	4	2	3	3	2	3	4	2	3	2	1	1	2	2	1
725	2	1998	2	2	0	1	4	4	5	2	5	1	4	4	5	5	3	5	6	6	6	5	2	3	3	4	4	5	2	3	2	4	3	2	3	2	5	4	5	4	2	4	2	3	4	4	4	4	4
726	2	1999	2	2	0	2	2	1	5	1	5	1	5	1	5	3	2	4	2	5	3	1	1	2	1	3	2	1	1	1	1	1	1	1	1	1	1	1	1	1	1	1	1	4	4	4	4	4	4
727	1	1998	2	2	0	1	4	4	4	4	4	3	4	3	4	4	3	4	3	2	3	3	2	2	3	3	3	2	2	2	2	2	2	2	2	3	3	2	2	3	3	3	2	2	2	3	3	3	3
728	2	1999	2	1	0	2	1	2	4	2	4	2	4	4	4	3	2	3	3	3	4	2	2	2	3	2	2	2	1	1	1	2	1	1	1	3	2	2	2	2	1	2	1	3	4	3	3	3	3
729	2	2000	2	2	1	1	4	3	3	4	3	2	4	4	3	3	4	4	2	2	3	1	7	5	5	5	5	5	2	3	2	5	4	4	2	4	2	5	2	1	5	4	3	2	2	3	3	4	2
730	2	1998	2	1	0	2	3	2	4	2	4	2	3	2	4	4	2	4	4	4	6	5	4	3	2	3	4	4	2	4	1	4	4	3	4	3	3	4	4	4	2	4	2	4	4	4	4	3	4
731	1	2000	2	2	0	2	2	1	5	3	4	2	4	2	5	4	2	4	3	2	4	3	3	2	2	3	3	4	2	4	1	3	2	1	4	3	1	4	5	1	2	2	3	3	4	3	4	2	3
732	2	1999	2	1	1	1	4	4	3	2	4	2	4	3	4	3	2	3	3	4	3	3	2	3	2	2	1	4	1	1	1	3	2	1	1	1	2	1	3	4	1	3	1	2	2	3	4	3	3
733	2	1998	2	2	0	2	1	1	4	5	2	3	3	5	5	3	4	3	2	3	3	3	2	2	4	3	3	3	2	3	2	2	2	3	2	2	2	2	3	3	3	2	2	2	1	2	2	3	1
734	2	1998	3	2	1	1	5	5	3	3	3	4	3	2	4	4	2	4	5	5	4	5	2	3	4	2	4	4	4	2	1	4	2	3	3	2	4	4	3	4	3	4	2	3	4	2	2	2	3
735	2	1998	3	2	1	1	4	2	5	2	4	2	4	2	4	4	2	4	5	3	3	3	2	2	3	2	4	4	2	3	2	2	2	2	4	1	2	4	2	3	3	2	2	2	3	3	3	3	2
736	2	1998	2	2	0	2	1	1	3	4	3	4	4	4	4	4	4	4	2	2	3	2	2	3	3	2	3	3	2	2	1	2	2	1	3	1	2	3	3	3	2	3	2	3	3	2	2	2	3
737	2	2000	2	2	1	1	3	3	2	4	4	2	2	5	3	4	2	3	3	4	4	3	2	4	4	2	1	4	1	1	1	3	3	1	1	1	3	1	2	4	1	4	1	4	3	4	4	4	2
921	2	2000	1	2	0	2	3	2	4	3	4	3	3	2	4	4	2	4	4	4	6	4	2	2	2	2	3	4	1	2	1	1	1	1	1	1	3	3	3	4	1	2	1	2	3	4	4	3	2
954	2	2000	1	1	0	2	1	1	4	3	4	2	3	4	4	4	4	4	5	5	6	3	2	3	2	3	2	3	1	1	1	3	2	3	1	1	2	3	2	2	1	2	2	4	4	3	3	3	4
975	2	2000	1	2	1	2	2	3	5	4	4	4	4	4	4	4	3	4	2	3	3	2	3	3	4	2	4	3	1	1	2	3	2	1	1	4	1	4	4	3	3	4	2	4	2	4	3	4	2
991	2	2000	1	2	0	2	1	1	4	3	4	2	4	3	4	4	3	4	4	4	3	3	2	1	3	2	1	3	1	1	1	3	2	1	1	3	3	1	3	2	1	2	1	3	4	3	3	3	3
706	2	1997	2	2	0	1	2	2	4	4	4	2	4	4	4	4	3	4	2	2	3	3	1	4	4	2	4	2	2	3	3	2	3	5	3	4	2	3	3	4	2	3	3	3	2	3	3	2	3
707	1	1998	2	1	0	2	2	1	5	3	5	5	2	1	5	5	5	5	6	2	4	3	1	5	2	5	5	2	1	1	1	1	1	1	1	1	1	1	1	2	5	1	2	4	3	4	4	2	2
708	2	1998	2	2	1	1	4	2	3	2	3	2	4	2	4	4	2	3	3	3	5	3	1	4	3	3	2	4	2	2	2	3	4	2	2	5	3	3	4	4	2	4	2	4	4	3	2	3	2
709	2	1999	2	2	1	1	4	4	4	3	4	2	4	3	4	4	2	4	4	4	5	3	6	3	2	3	3	3	1	1	1	3	2	1	1	1	3	2	3	3	1	3	1	4	4	4	4	4	4
710	1	1999	2	2	1	1	4	4	3	2	4	4	3	4	4	4	4	4	4	5	5	5	3	3	2	3	2	2	2	2	2	3	3	2	2	2	3	2	3	3	2	3	2	3	3	4	4	4	4
711	2	1999	2	2	0	1	1	2	4	4	4	2	3	2	4	4	2	4	3	3	3	3	3	3	2	3	2	2	2	1	1	3	3	1	1	2	2	2	3	2	2	3	1	3	3	3	3	3	4
712	2	1999	2	2	0	2	2	2	5	4	5	2	5	2	5	4	2	4	3	3	5	3	2	3	2	3	1	3	1	1	1	3	3	1	1	3	3	1	4	3	1	3	1	4	3	4	4	4	3
713	2	1998	2	2	0	2	1	2	4	3	4	3	4	3	3	4	3	3	4	4	4	3	5	3	2	2	2	3	1	1	1	3	3	2	2	1	3	2	3	4	2	3	2	3	2	3	4	3	3
714	2	2000	2	2	0	1	3	5	4	3	4	1	3	4	4	4	4	4	5	4	4	3	2	3	2	3	2	3	1	1	1	2	2	1	1	2	1	2	3	3	2	3	1	4	4	3	4	4	4
715	2	1998	2	2	0	1	2	1	5	3	5	2	5	4	5	5	3	5	2	5	4	3	1	4	4	3	4	3	4	3	3	3	2	1	2	2	3	3	3	3	3	3	2	3	3	3	3	2	3
716	2	1999	2	1	0	2	2	2	5	1	5	5	3	3	5	5	2	3	4	6	4	5	5	4	2	4	2	3	1	1	1	4	4	1	2	2	4	3	3	3	1	4	1	3	4	3	3	3	4
717	2	1999	2	2	0	2	3	1	5	1	5	1	4	1	4	4	4	3	5	5	7	7	3	4	2	4	3	4	1	1	1	4	3	1	1	3	3	5	3	3	4	4	3	4	4	4	3	4	4
718	1	1998	2	2	1	1	3	3	4	4	4	2	4	3	4	4	2	4	3	3	3	1	1	3	4	2	4	3	1	3	1	3	3	4	4	2	3	2	3	3	4	3	4	2	2	2	2	2	3
719	1	1997	3	2	1	1	4	4	3	3	4	3	3	3	3	3	3	3	3	4	3	1	1	4	4	4	4	3	2	3	4	3	3	4	5	3	3	3	1	2	3	3	3	2	4	4	4	4	4
720	2	1999	2	2	1	2	1	2	4	3	4	1	5	3	4	4	5	5	3	4	6	3	2	4	2	3	3	3	2	1	1	4	4	1	2	2	4	3	4	3	1	4	1	4	4	4	3	4	3
721	1	1995	4	2	0	2	3	4	2	3	2	2	4	1	2	3	3	3	4	4	4	3	1	2	4	4	4	3	4	1	1	3	1	1	1	1	3	1	2	3	1	3	1	2	2	1	1	1	4
922	2	1999	1	2	0	2	2	1	5	3	3	3	4	3	5	5	2	5	3	3	4	2	1	3	4	2	2	3	2	3	1	3	2	4	1	2	2	3	2	4	2	3	2	3	4	4	4	2	3
941	2	1999	1	1	0	2	1	1	5	3	4	3	4	4	4	4	4	4	5	3	5	5	1	3	1	3	1	4	1	1	1	3	3	1	1	1	1	1	3	3	1	3	1	4	4	4	4	4	4
967	2	2001	1	2	0	2	3	2	3	4	2	3	3	4	3	2	4	2	5	4	7	6	1	4	2	4	3	4	4	3	2	5	2	1	1	2	2	4	3	4	2	5	2	2	4	3	3	2	4
989	2	2000	1	1	0	1	4	4	4	3	3	1	4	3	4	5	2	2	2	3	6	4	2	4	2	3	1	3	1	1	1	2	1	1	4	1	3	3	3	2	1	3	1	4	3	4	4	4	4
990	2	2000	1	2	0	2	3	2	2	2	3	2	4	4	2	4	2	4	6	5	6	5	4	4	3	4	4	4	3	4	3	4	4	4	4	4	4	4	4	4	4	4	5	4	3	4	4	4	4
678	2	1999	2	2	1	1	5	4	2	1	4	2	4	3	3	3	2	4	6	6	6	6	3	4	3	5	2	3	1	3	1	4	3	1	2	4	4	3	3	2	2	3	2	3	4	2	2	3	3
679	2	1998	2	1	0	2	1	2	4	3	4	2	4	5	3	4	3	3	3	2	6	2	6	4	2	3	3	2	3	2	1	4	3	1	1	4	3	3	2	2	2	3	2	4	2	3	4	4	4
681	2	1998	2	2	0	2	1	2	3	3	2	3	3	3	3	3	3	3	2	2	2	2	2	3	2	3	2	3	2	2	2	3	3	2	2	3	3	2	2	3	2	2	2	2	2	4	2	4	3
684	2	1999	2	2	1	1	3	1	4	4	3	3	4	4	4	4	5	4	3	4	6	4	2	3	4	2	4	3	1	1	1	3	3	2	2	1	3	3	3	3	3	3	1	3	3	3	4	4	4
686	2	1999	2	2	0	1	2	2	5	4	5	3	5	5	5	5	5	5	5	6	6	6	3	4	2	3	2	4	2	1	1	4	3	1	1	1	3	2	3	3	2	4	1	4	2	3	3	4	4
687	1	1998	2	1	1	2	2	2	3	3	3	3	4	2	3	4	4	3	3	3	3	3	3	3	2	3	2	3	1	1	1	3	3	1	1	2	3	2	3	3	1	3	1	2	2	2	2	2	2
688	1	1998	2	2	1	2	3	3	3	3	3	3	3	3	3	3	3	3	4	4	4	3	4	1	1	1	1	1	1	1	1	1	1	1	1	1	1	1	1	1	1	1	1	2	1	2	2	2	2
689	2	1999	2	2	0	2	1	1	4	4	4	4	3	4	4	4	3	3	2	2	5	5	2	1	3	2	2	2	2	2	2	2	2	2	2	2	2	2	2	2	2	2	2	2	2	2	2	2	2
690	1	1999	2	2	1	2	1	1	5	5	5	5	5	5	5	5	5	5	4	3	4	5	5	1	3	1	3	2	1	1	1	1	1	1	1	3	1	3	2	2	3	2	1	4	2	3	3	3	3
691	2	2000	2	1	0	2	2	2	4	3	4	2	3	2	4	4	2	4	3	4	3	2	2	2	3	4	1	4	2	2	1	4	3	2	4	4	4	4	3	3	2	3	2	4	4	4	4	4	2
692	1	1998	2	2	1	1	5	3	4	4	4	3	3	4	4	3	4	4	3	5	4	3	1	1	2	1	1	1	1	1	1	1	1	1	2	2	1	1	1	2	1	1	1	2	2	2	2	3	2
693	2	1999	2	1	0	2	3	2	4	4	4	2	3	4	4	4	2	3	3	4	5	3	2	3	2	3	1	3	2	3	1	3	2	1	2	2	3	4	3	3	1	4	2	3	3	2	4	3	3
694	2	1999	2	2	0	1	3	2	5	2	5	1	5	2	5	5	3	5	3	6	6	1	1	5	2	3	1	4	1	1	1	4	4	2	2	1	4	2	4	3	1	4	1	3	4	4	4	3	4
695	2	1999	2	2	0	1	2	2	4	2	3	3	3	2	3	3	3	3	3	2	3	3	3	2	4	3	3	3	2	2	3	3	3	2	3	2	2	2	2	3	2	3	2	3	3	2	2	2	3
697	1	1999	2	2	1	1	4	4	5	3	5	3	4	3	4	4	3	4	3	5	3	3	3	3	4	2	4	3	3	3	2	2	3	3	3	2	2	3	3	3	3	3	2	2	3	3	3	3	3
698	2	1999	2	1	1	1	3	3	5	2	4	1	5	2	5	5	2	5	6	6	5	3	2	2	3	2	3	2	1	1	1	4	3	1	3	2	4	3	3	3	2	3	1	3	3	3	3	3	4
699	2	2000	2	2	0	2	1	2	4	3	4	2	4	4	4	4	2	4	3	4	4	2	3	2	3	2	3	3	1	2	1	3	3	2	2	2	3	3	3	3	3	3	3	3	3	4	4	4	2
700	2	1999	2	2	0	2	2	2	3	2	2	3	3	4	3	3	4	4	3	4	3	3	3	2	2	3	1	1	1	2	1	3	1	1	3	1	1	3	3	4	1	4	2	3	4	3	3	3	2
701	1	1998	2	2	0	1	3	1	3	3	3	3	4	4	4	4	3	3	2	4	3	2	2	4	3	4	2	4	4	2	1	4	2	1	1	4	3	3	4	3	2	3	1	3	3	3	3	3	3
702	2	1999	2	2	1	1	1	1	4	4	4	5	4	3	5	4	4	4	4	4	5	4	5	3	2	3	2	4	2	2	1	3	3	1	2	3	3	3	4	4	2	4	2	3	2	4	4	3	3
703	1	1998	2	1	0	1	3	2	5	3	5	2	5	2	5	4	4	2	5	5	7	6	7	4	2	4	2	4	2	3	1	4	4	2	2	1	3	1	3	3	2	5	1	3	3	4	2	3	4
704	2	1998	2	2	0	2	1	2	4	4	4	3	3	2	3	3	2	2	3	3	3	2	3	2	4	3	3	3	1	3	3	3	2	4	3	2	2	4	3	3	3	3	3	4	3	3	3	4	2
705	2	1998	2	2	1	1	4	4	5	4	5	4	4	5	4	4	3	4	5	6	6	4	3	4	3	2	2	2	2	2	2	3	3	2	3	3	2	3	2	2	2	3	2	3	4	2	3	2	2
907	2	1999	1	2	0	2	2	2	4	3	3	2	3	2	3	3	2	3	1	1	2	1	2	2	3	2	2	3	1	1	1	3	1	1	1	4	3	4	3	2	2	2	2	2	2	2	2	2	2
965	2	2000	1	1	0	2	1	1	4	4	3	3	3	2	4	3	2	4	3	3	5	4	3	3	2	2	2	3	2	2	2	2	2	2	2	3	2	2	2	3	2	3	2	3	3	3	3	3	2
658	2	2000	2	2	0	2	2	1	2	2	4	1	4	4	3	5	2	5	3	3	4	4	4	2	2	2	2	2	2	2	2	2	2	2	2	2	2	2	3	3	2	2	2	3	4	4	4	4	4
659	2	1999	2	1	1	2	3	1	4	3	4	3	3	2	4	4	2	4	3	3	5	4	4	4	3	2	1	3	1	1	1	2	2	1	4	2	3	1	3	3	1	3	1	4	3	2	3	2	3
660	2	1999	2	1	0	1	2	2	3	2	4	2	4	4	4	3	2	3	3	4	3	3	3	3	3	2	1	3	1	1	1	3	1	2	3	2	2	3	3	4	2	2	1	3	4	2	2	2	3
661	1	2000	2	2	0	2	1	1	5	2	5	4	4	5	5	4	3	5	2	2	2	3	1	4	3	2	2	5	2	1	1	5	4	1	3	2	4	3	4	3	4	4	3	3	4	4	4	4	4
662	2	1998	2	2	1	1	1	1	4	3	3	2	3	2	4	4	2	4	5	4	4	3	1	2	3	2	3	2	2	2	2	3	2	3	3	2	2	4	2	3	2	3	2	2	3	3	3	2	4
663	2	1998	2	2	0	1	3	2	4	2	4	1	4	3	4	4	3	4	3	3	3	6	6	2	4	2	2	4	1	1	1	4	2	1	1	3	2	4	3	3	4	4	1	3	3	4	3	2	3
664	1	1998	2	2	0	1	2	2	3	4	4	1	4	4	4	4	3	4	4	4	6	6	3	4	2	3	1	4	1	1	2	3	3	2	3	3	4	2	4	4	1	5	1	3	3	4	4	4	4
665	2	1999	2	2	0	2	1	1	5	4	2	4	3	2	4	4	2	4	3	4	4	3	1	2	1	2	1	3	1	1	1	2	2	1	1	1	3	1	2	3	2	2	1	2	3	4	4	4	3
666	1	1999	2	1	0	1	3	1	4	2	2	2	3	3	4	4	1	3	2	4	3	2	7	4	4	2	1	1	2	3	3	1	1	3	3	3	1	2	1	5	1	1	2	2	1	1	1	2	3
667	1	1999	2	2	0	1	3	3	2	3	3	2	3	3	4	3	2	4	5	6	5	3	2	3	3	2	2	2	3	2	1	3	1	1	2	1	1	2	1	4	2	3	3	4	4	3	1	2	2
668	1	1999	2	1	0	2	4	3	4	3	1	4	2	5	5	2	2	2	2	5	5	2	2	3	4	3	4	3	1	1	1	3	2	1	2	1	1	4	3	3	4	3	1	4	1	2	3	2	3
670	2	1998	2	1	0	2	3	2	3	3	3	2	3	4	3	3	2	3	3	3	4	2	2	2	2	2	1	4	2	1	1	3	3	1	1	2	3	2	3	4	1	3	1	2	4	3	3	3	4
671	2	1998	2	1	0	1	4	3	3	2	3	2	3	4	4	4	2	3	4	3	7	4	3	3	2	3	2	3	2	2	1	3	3	3	3	3	3	3	3	3	2	3	2	2	4	3	3	3	3
672	2	2000	2	2	1	1	4	3	4	4	4	2	4	4	3	3	3	3	5	6	6	5	3	4	3	2	3	2	1	1	1	1	1	1	1	1	1	1	1	1	2	1	1	3	4	4	4	4	3
673	2	1998	2	1	1	1	4	4	4	3	4	2	4	5	4	4	4	4	3	3	3	3	3	3	3	2	3	2	2	3	2	3	2	1	1	1	2	3	2	3	2	3	2	2	3	3	3	3	3
674	1	1998	2	1	0	2	2	1	4	3	4	3	3	3	4	3	2	2	3	4	3	2	2	2	2	2	1	2	1	1	1	1	1	1	1	2	3	2	2	2	1	2	2	2	2	2	2	3	2
675	2	1999	2	1	0	1	4	4	4	2	4	2	4	2	4	4	2	4	5	5	5	4	4	3	2	3	2	3	1	1	1	3	2	1	1	2	3	1	3	2	3	3	2	2	3	3	3	3	2
677	1	1998	2	2	0	2	3	3	4	4	3	2	4	5	3	3	4	2	5	4	3	3	1	3	2	4	3	2	3	2	1	3	1	1	2	2	4	2	1	4	4	2	1	2	4	4	3	3	4
919	2	2000	1	1	0	2	1	1	4	3	4	4	2	2	4	4	1	4	3	2	3	3	1	4	2	3	2	3	2	2	1	3	2	2	3	2	1	3	2	3	1	3	1	4	2	3	3	4	2
945	1	2000	1	1	0	1	2	2	3	3	3	3	4	2	4	2	3	4	3	3	4	3	3	2	2	2	2	2	2	2	2	3	2	2	3	3	2	3	2	2	3	3	2	3	2	3	3	3	2
962	2	1999	1	1	0	2	1	1	3	3	3	2	3	2	3	3	3	2	3	2	2	2	1	2	4	2	4	3	2	1	2	3	2	3	3	4	1	4	2	3	3	3	2	2	3	3	3	2	2
982	2	1999	1	2	0	2	2	2	4	3	3	2	2	2	2	2	2	2	1	1	1	1	1	3	2	3	2	3	2	2	1	3	1	1	1	3	1	3	1	4	2	3	3	3	4	3	3	3	2
993	2	2000	1	1	0	2	2	2	4	4	4	4	4	4	4	4	4	4	4	5	6	4	3	2	1	4	2	3	1	1	1	4	4	1	1	2	3	2	3	4	2	4	2	3	4	4	3	3	3
1000	1	1998	1	1	0	1	2	2	4	3	4	2	4	2	4	4	4	4	5	3	3	2	2	4	2	4	2	3	1	2	2	4	3	2	2	2	3	2	4	3	2	4	2	3	2	3	3	3	3
649	1	2000	2	1	0	2	2	1	3	5	2	3	3	5	3	2	3	3	2	2	2	3	1	2	2	2	2	2	2	1	1	1	1	2	1	1	1	1	1	2	2	2	2	2	3	2	2	2	3
650	2	1998	2	1	0	2	1	1	4	3	1	1	5	4	4	4	2	5	2	4	2	1	2	1	2	1	1	1	1	1	1	1	1	1	1	1	1	1	1	1	1	1	1	3	2	3	2	3	4
651	2	1999	2	2	0	1	4	4	5	3	5	1	3	1	5	5	4	5	3	4	3	2	3	4	2	5	3	5	1	2	1	4	3	2	3	3	4	4	4	3	2	5	2	4	4	4	4	2	2
652	2	1998	2	2	0	2	1	1	4	4	4	3	3	4	4	3	3	4	6	6	6	5	2	3	2	3	2	2	2	2	1	2	2	1	4	2	3	2	3	3	2	3	1	3	4	4	4	4	2
653	2	1998	2	2	0	1	4	3	4	3	4	2	3	4	4	4	3	4	3	5	5	2	1	2	4	1	2	1	1	1	1	2	2	1	1	1	3	1	2	3	2	3	1	4	4	2	4	3	4
654	1	1999	2	2	1	1	4	4	5	3	4	3	4	3	4	4	4	4	4	5	6	5	5	4	1	4	1	4	1	1	1	4	3	1	1	2	3	2	3	3	1	4	1	4	4	4	4	4	4
655	2	1999	2	2	0	1	4	3	4	2	4	1	4	4	4	4	2	4	3	6	6	5	3	4	3	4	4	3	2	2	2	4	3	2	2	4	3	3	3	3	4	4	2	4	2	4	4	4	3
656	1	1998	2	2	0	2	2	1	1	3	4	1	1	1	3	3	1	3	2	4	2	4	2	1	3	2	3	3	4	5	2	4	3	1	1	3	4	3	4	4	3	4	3	4	1	2	1	3	3
657	1	1999	2	1	0	2	2	2	3	4	4	4	4	4	4	4	3	3	6	4	3	3	3	2	3	3	3	3	1	1	1	2	1	1	1	1	1	2	3	3	2	2	1	3	3	3	4	3	4
912	2	2000	1	2	0	1	2	2	4	4	4	3	4	4	4	4	2	4	5	5	5	5	2	3	2	3	2	3	1	2	1	4	3	2	2	2	3	3	3	3	3	3	3	3	3	3	3	3	3
928	1	1999	1	2	0	2	1	1	5	5	5	5	4	5	4	4	4	4	1	1	1	1	1	1	5	1	5	1	4	4	3	1	1	3	2	1	1	4	1	2	4	1	3	1	1	1	1	2	1
949	2	2000	1	1	0	2	2	1	4	4	3	3	2	3	3	2	3	2	2	3	3	1	3	2	2	3	4	2	1	1	4	2	1	1	1	2	1	4	2	1	4	1	2	2	1	2	2	3	2
631	2	1999	2	2	0	2	3	3	1	1	4	1	4	1	1	2	2	1	4	4	4	5	5	4	3	4	3	4	2	1	1	5	4	2	3	2	4	4	5	3	1	5	1	4	4	4	4	3	4
632	1	1999	2	1	1	1	2	3	5	3	5	2	4	3	5	5	3	4	5	4	6	3	6	4	2	3	1	4	1	1	1	5	4	2	3	3	5	4	4	3	3	4	1	4	3	3	2	2	2
633	2	1998	2	2	0	1	4	3	4	3	4	3	4	3	4	4	3	3	4	4	5	6	6	4	2	3	2	4	2	2	2	4	4	2	2	3	4	3	4	4	3	4	2	4	4	4	4	4	3
634	1	1998	2	2	0	2	1	2	3	4	4	4	4	5	5	4	3	3	6	3	4	4	7	3	2	3	4	3	2	1	2	3	2	1	1	2	2	2	2	2	2	2	2	4	2	3	2	2	4
635	2	2000	2	2	1	1	3	2	4	4	4	2	4	4	4	4	2	4	5	5	5	5	1	3	4	3	4	2	2	2	1	3	3	2	4	2	2	4	4	3	3	3	1	3	3	2	3	3	2
636	1	1997	2	2	1	2	2	1	4	3	4	2	4	3	4	3	3	3	3	6	6	3	1	2	1	2	1	2	1	1	1	2	2	1	1	1	2	1	2	2	1	2	1	3	1	3	3	3	3
637	2	1999	2	2	0	1	4	3	4	3	3	3	3	3	3	3	3	3	5	5	3	1	2	4	2	4	4	3	1	4	3	4	4	1	3	1	3	3	1	1	4	3	3	2	4	2	4	2	3
638	2	1999	2	2	0	2	1	1	4	3	3	2	3	3	4	3	3	3	2	3	3	2	3	2	3	2	2	2	3	1	1	2	2	2	2	2	2	2	2	2	2	2	2	3	3	2	2	2	2
639	2	2000	2	2	0	1	4	4	3	3	3	2	3	3	4	4	3	4	4	5	4	4	4	3	2	3	2	4	2	2	2	4	4	2	2	4	4	4	4	4	2	4	2	3	3	3	3	4	3
640	2	1999	2	2	0	2	2	2	4	2	4	2	3	4	3	4	3	5	3	5	3	3	1	2	4	3	2	2	1	1	2	4	2	3	2	1	2	1	3	1	4	2	1	3	2	3	2	2	3
641	2	1998	2	1	0	1	2	2	3	2	4	4	4	2	4	4	3	4	3	5	6	6	3	2	4	3	4	3	1	1	1	3	2	3	4	1	4	5	3	3	5	2	5	2	4	3	3	4	3
642	2	1999	2	2	0	2	2	1	4	3	2	4	4	3	4	4	3	3	2	4	3	2	3	3	3	3	3	4	1	3	1	2	2	4	3	3	2	4	3	3	2	3	3	3	3	4	4	4	2
643	2	1998	2	2	1	2	2	3	3	2	4	2	3	4	4	4	3	4	2	3	2	4	3	3	2	4	1	3	1	1	1	4	2	1	1	2	3	2	3	3	1	3	1	3	4	3	4	3	2
644	2	2000	2	1	0	2	2	1	4	2	3	1	4	2	4	4	2	4	3	2	6	2	3	3	1	3	2	3	2	3	1	4	2	2	1	2	4	2	3	4	1	3	3	3	3	4	4	3	2
645	2	1999	2	2	1	1	2	2	4	2	2	1	3	3	3	3	2	3	6	5	6	4	5	4	3	4	3	4	2	2	2	4	4	2	4	4	4	4	4	4	3	4	2	3	3	3	3	2	3
646	2	1998	2	2	1	1	4	4	4	5	4	5	3	4	4	4	4	4	3	6	4	3	3	2	3	2	2	2	1	1	1	2	1	1	1	1	2	3	4	3	1	2	1	2	4	2	2	3	3
647	2	1999	2	2	1	1	2	3	4	3	3	4	4	4	4	4	2	3	2	4	6	5	2	2	4	2	3	2	4	1	1	1	1	3	2	2	1	3	2	3	4	1	1	3	2	4	3	3	2
937	2	2000	1	2	0	2	1	2	5	2	5	1	5	2	5	5	1	5	4	4	4	4	2	4	2	4	2	4	1	1	1	4	4	1	1	3	4	4	3	3	2	3	1	4	3	4	4	4	1
939	2	2001	1	2	0	2	3	1	5	2	4	1	2	2	4	3	2	3	4	4	5	3	3	4	2	3	3	4	2	2	2	3	2	2	2	1	3	2	4	4	2	3	1	4	4	3	3	3	4
960	2	2000	1	2	0	2	3	2	4	2	4	2	4	4	4	4	2	4	5	4	4	3	2	3	2	3	2	3	2	2	1	3	2	3	2	2	3	3	3	3	3	3	2	3	3	3	3	3	3
964	2	1999	1	1	1	1	1	2	3	4	3	4	4	5	3	3	3	3	2	3	3	2	1	4	3	2	2	4	1	1	1	3	3	2	2	4	3	4	3	3	3	4	2	3	1	2	2	4	2
981	2	1999	1	2	0	1	3	1	5	1	5	1	5	4	5	5	1	5	7	6	7	1	1	5	2	5	2	5	1	1	1	5	5	1	1	1	5	5	5	5	1	5	4	4	4	4	4	4	4
988	2	1998	1	2	0	2	1	2	4	3	4	2	3	3	4	4	3	3	2	2	2	2	2	2	3	3	3	3	2	3	2	3	3	3	3	4	3	4	2	2	4	4	4	3	3	3	3	3	3
621	2	1999	2	2	0	1	2	2	5	2	4	1	4	2	4	4	2	2	4	6	5	3	7	5	3	5	2	4	3	2	1	4	2	1	1	2	4	3	4	2	3	2	2	2	3	4	4	4	4
622	2	1999	2	2	1	1	3	3	4	2	4	2	4	1	4	4	1	4	4	4	4	4	3	3	2	3	1	2	1	1	1	3	3	2	2	2	3	3	2	3	2	3	2	4	3	4	4	4	3
623	2	2000	2	2	0	1	2	3	5	5	5	1	5	2	5	5	1	3	4	4	4	4	2	3	3	3	2	4	1	1	1	4	4	1	1	4	4	1	3	4	1	4	1	3	3	3	3	2	3
624	2	1999	2	2	0	2	2	2	4	3	5	2	4	3	4	4	3	4	3	4	4	3	3	3	1	2	1	4	1	1	1	4	3	1	1	1	3	3	3	4	1	4	1	3	3	4	4	2	3
625	2	1999	2	2	1	1	4	4	4	2	4	3	4	2	4	3	2	4	2	2	3	2	1	2	4	3	4	4	4	1	1	3	2	4	1	2	2	1	4	3	4	4	1	3	4	2	3	4	2
626	2	1998	2	2	0	2	1	1	4	3	4	4	3	3	4	5	2	3	6	3	4	3	3	2	2	2	2	2	3	2	1	3	2	2	1	3	3	3	2	2	2	2	2	3	2	4	4	4	4
627	1	1998	2	2	0	1	4	4	4	4	1	3	2	2	3	3	2	2	1	6	2	1	1	2	5	2	5	3	4	1	4	2	2	4	2	4	2	5	5	4	4	2	1	3	2	1	1	1	4
628	2	1998	2	2	1	1	3	3	2	3	4	1	4	2	3	4	1	3	2	4	6	6	5	2	4	3	2	3	1	1	1	3	3	1	1	3	2	4	4	4	1	4	1	3	4	2	3	3	4
629	2	1999	2	2	1	1	3	3	4	3	4	4	3	4	3	3	2	3	5	5	6	6	4	3	2	3	2	3	1	1	1	4	4	2	3	2	3	4	3	3	3	4	2	4	3	3	3	2	4
630	2	1999	2	1	1	1	3	3	4	2	4	3	3	2	4	4	3	4	3	4	3	3	2	3	3	3	3	3	3	3	3	3	2	2	2	1	2	3	2	2	2	3	2	2	4	3	4	3	3
915	2	2000	1	1	0	2	3	2	4	4	4	2	4	1	4	4	3	4	6	6	6	6	5	4	2	4	2	5	2	1	1	4	3	2	1	3	4	2	4	5	2	4	1	4	4	4	4	4	4
996	1	2000	1	2	0	2	2	2	4	2	4	1	4	4	5	4	4	5	3	4	5	6	7	4	2	4	1	3	1	2	1	4	3	1	1	2	3	3	4	4	2	4	2	4	3	4	4	2	3
595	2	1999	2	2	1	1	5	5	5	5	4	2	5	2	5	5	2	4	1	2	2	3	3	2	2	2	2	2	2	2	2	3	3	2	2	2	3	2	4	4	2	4	2	4	3	3	3	3	3
596	2	1999	2	2	1	1	4	4	4	4	4	2	4	4	5	5	3	4	2	5	4	2	1	1	3	2	4	3	1	2	1	2	1	3	3	1	2	3	2	2	3	2	2	3	3	3	3	4	2
597	2	1999	2	2	1	1	3	2	3	2	2	4	2	2	3	2	2	2	3	5	6	2	3	2	3	2	3	2	2	2	2	3	2	2	2	2	2	3	2	2	2	2	2	2	3	2	2	1	3
598	2	1998	2	2	1	2	2	3	3	2	4	2	4	3	4	4	4	4	3	3	5	3	3	4	4	2	4	2	4	3	2	4	3	1	2	2	4	4	4	3	3	4	2	3	4	4	4	2	3
600	2	1999	2	2	0	1	4	3	4	2	3	3	4	3	4	4	1	3	3	5	4	1	2	2	2	2	2	3	3	1	1	1	1	1	1	1	1	1	1	3	1	3	1	3	3	2	2	2	2
601	2	1998	2	2	1	1	5	4	5	3	4	3	4	3	4	4	4	4	3	6	4	3	2	4	4	4	2	3	1	1	1	3	3	2	3	1	2	3	3	4	2	4	2	4	2	3	1	4	4
602	2	1999	2	2	1	1	5	4	2	2	3	2	3	2	4	4	2	4	4	4	6	5	3	4	3	4	2	3	2	1	2	4	3	1	1	2	2	2	3	3	1	4	1	3	4	4	4	4	3
604	1	2000	2	1	0	2	4	4	3	3	3	3	4	3	3	3	3	3	6	6	6	4	3	4	1	4	1	4	2	1	1	4	4	2	4	1	3	2	4	3	2	4	1	3	3	3	3	3	3
605	1	1998	3	2	1	1	5	4	3	4	1	3	3	4	3	3	4	2	3	5	3	3	2	2	2	1	2	1	1	2	1	2	1	1	2	1	1	2	1	2	2	3	2	1	2	2	2	2	2
606	2	1999	2	1	0	1	4	4	3	1	2	1	1	1	3	3	1	2	1	4	3	2	2	2	4	3	4	3	1	2	2	4	3	2	2	1	1	2	1	2	1	3	2	4	4	3	3	2	1
607	1	1998	2	2	1	1	2	4	4	4	5	4	3	4	4	4	4	4	3	1	4	6	5	3	3	3	4	4	4	1	1	3	4	2	4	3	4	4	4	3	4	3	1	4	1	4	4	4	4
608	2	1999	2	1	0	1	2	2	4	3	4	2	3	5	3	3	3	3	5	4	3	3	4	2	3	2	2	2	2	2	2	2	2	2	2	2	2	2	2	2	2	2	2	3	3	3	3	4	3
609	2	1999	2	1	1	1	4	4	4	3	4	3	3	3	3	4	3	4	3	3	2	2	2	2	3	2	2	3	1	1	1	2	2	2	1	1	2	2	1	2	1	2	2	2	2	2	2	2	2
610	2	1999	2	2	0	1	4	4	4	3	4	3	4	4	4	4	3	4	6	6	5	4	3	4	2	2	3	3	2	1	1	2	2	2	2	1	3	2	2	3	2	3	1	3	2	3	3	4	3
611	1	1998	2	2	0	2	2	1	4	2	4	2	2	4	2	3	2	2	2	4	3	2	3	3	3	3	3	3	3	2	2	2	2	4	2	4	3	3	2	2	4	3	2	2	3	2	2	2	1
612	2	2000	2	2	0	1	2	2	4	3	4	1	5	5	4	4	2	4	4	4	4	6	2	2	4	3	2	2	1	1	1	3	2	3	1	1	2	1	4	3	1	3	1	2	3	2	3	4	3
613	1	1999	2	2	1	1	4	3	4	3	4	2	4	5	3	5	4	4	6	6	6	6	4	5	2	4	2	3	1	1	1	3	3	2	2	2	3	2	3	3	1	4	1	2	2	3	3	3	4
614	1	1998	2	2	0	2	1	1	4	4	4	5	3	4	4	4	3	4	4	3	4	1	3	2	2	3	3	1	3	2	1	1	1	2	3	2	2	1	1	2	1	3	1	2	2	3	4	3	2
616	1	1999	2	2	0	1	1	1	4	3	3	3	4	2	4	4	2	4	4	4	4	4	4	4	2	4	3	3	2	4	3	4	4	2	4	3	3	2	4	3	2	4	2	4	3	4	4	4	4
617	2	1999	2	1	0	1	5	3	5	1	5	1	5	1	5	5	1	5	4	4	4	3	1	2	2	4	2	4	2	2	2	4	4	2	4	3	4	2	4	4	2	4	2	1	4	4	4	4	4
618	2	1998	2	1	1	1	5	5	5	2	5	1	4	2	5	5	1	5	5	7	7	6	6	4	3	4	2	5	1	1	1	5	4	1	1	3	4	1	5	5	2	4	1	4	4	3	2	3	4
620	1	1999	2	1	1	1	5	2	5	3	5	1	1	1	4	3	1	3	4	4	4	5	3	3	4	4	3	4	3	2	4	3	3	4	4	2	3	3	3	4	3	4	3	3	3	2	3	3	3
909	2		1	1	0	1	2	4	4	2	3	4	3	3	4	4	3	4	3	4	3	3	1	3	2	3	2	3	4	4	2	5	3	1	5	3	3	3	2	1	2	3	3	3	3	3	4	4	4
920	2	1999	1	1	0	1	2	3	3	2	4	2	4	3	3	4	2	4	3	4	4	3	2	4	3	4	3	4	3	2	2	3	3	1	2	3	4	2	2	3	2	3	2	3	3	4	3	4	4
925	1	2000	1	1	0	2	3	3	4	2	3	3	3	4	4	3	3	4	2	4	3	1	1	1	2	2	2	3	1	1	1	2	1	1	1	3	1	2	1	2	1	4	1	3	3	3	3	3	2
579	2	1999	2	2	0	1	4	3	3	2	3	2	3	3	3	3	3	3	3	3	3	3	2	3	4	4	2	2	1	1	2	4	3	2	1	4	4	3	2	2	2	3	2	2	4	2	2	2	2
580	2	1998	2	2	1	1	4	3	4	3	3	2	4	3	4	4	3	3	2	2	4	1	1	3	2	2	1	2	2	1	1	2	2	2	1	1	2	2	2	2	1	3	1	4	4	3	2	2	3
581	2	1998	2	2	0	1	4	4	5	5	4	3	5	5	5	5	5	5	6	6	6	6	6	5	3	2	3	4	1	1	3	4	4	2	3	3	4	1	2	4	3	4	3	4	2	4	4	4	4
582	2	1998	2	2	0	1	5	3	4	4	3	4	4	4	4	4	3	4	3	4	3	3	5	3	4	4	4	2	4	4	2	4	3	2	3	4	3	4	2	2	3	3	4	4	2	3	3	3	2
583	2	1999	2	2	0	2	2	3	4	2	4	3	4	2	3	3	2	4	2	3	4	2	1	3	3	3	3	3	3	3	3	3	3	3	3	3	3	3	3	3	3	3	3	3	4	3	3	3	3
584	2	1999	2	2	0	1	3	4	3	2	3	4	4	2	4	3	2	2	3	3	3	2	2	2	3	1	4	3	3	2	2	2	2	2	4	1	2	3	3	3	2	3	2	2	4	3	2	2	2
586	1	1998	2	2	1	1	4	4	5	4	5	2	5	2	5	5	3	5	6	6	6	6	6	4	2	4	2	4	2	2	1	4	4	1	3	2	4	2	4	3	2	5	2	3	3	4	4	2	4
587	2	1999	2	2	1	1	4	4	4	2	4	2	3	2	3	3	3	3	3	2	4	3	3	3	3	3	2	3	1	1	2	3	1	1	1	3	3	2	3	3	2	3	1	2	4	3	3	3	2
588	2	1998	2	1	1	1	4	4	4	4	4	2	4	2	3	4	3	3	3	4	6	6	6	3	2	3	4	3	2	1	1	4	4	3	2	4	4	2	2	2	3	4	4	3	4	4	4	2	2
589	2	1999	2	2	0	1	3	2	5	4	4	3	4	4	5	5	4	4	4	4	4	2	1	2	4	2	4	2	3	1	1	2	3	1	1	1	2	1	3	3	3	2	1	4	2	4	4	4	4
590	2	1998	2	2	1	1	4	4	4	2	5	3	4	2	5	5	4	2	6	6	7	6	4	3	2	4	1	4	1	1	2	3	3	1	2	1	3	1	3	4	1	4	1	4	4	3	3	2	3
591	2	1999	2	2	0	2	2	1	3	2	2	2	3	1	4	4	1	3	4	3	4	1	3	3	3	4	4	4	2	1	2	1	3	2	1	1	3	2	2	2	3	3	1	3	4	3	3	3	3
592	1	1999	2	1	0	1	3	3	5	1	5	5	5	3	5	5	4	5	6	7	4	4	1	2	3	2	3	2	1	1	1	2	2	4	2	2	2	2	2	2	2	2	2	4	3	2	3	2	3
593	1	1996	2	2	1	1	3	3	4	3	4	2	4	3	3	4	3	4	6	4	4	5	3	3	2	3	1	3	1	1	1	3	3	1	1	1	3	1	3	3	1	4	1	3	3	3	3	4	3
594	2	2000	2	2	0	1	4	4	5	2	4	2	4	2	4	4	3	4	3	4	3	2	1	4	3	4	2	4	3	2	2	4	2	2	2	3	2	3	4	4	3	4	2	2	4	4	4	4	4
562	2	1999	1	2	0	2	2	1	4	2	2	2	4	2	4	4	2	4	5	5	5	5	3	3	3	3	3	3	3	3	2	3	3	2	4	3	3	3	3	3	3	3	3	3	3	3	3	3	2
563	1	1998	1	1	0	2	2	2	3	2	4	2	3	4	4	4	4	4	2	3	4	4	4	2	4	3	3	3	3	3	3	3	3	3	3	3	3	3	3	3	3	3	3	2	2	2	2	2	2
564	1	1998	2	2	1	2	2	1	4	3	4	3	4	3	4	3	3	4	5	5	7	5	1	3	2	3	3	3	2	3	3	3	4	2	2	4	2	3	4	4	2	3	3	3	2	3	2	3	2
565	2	1997	2	2	1	1	4	3	5	2	4	2	3	3	4	4	2	3	3	3	3	3	2	2	4	3	4	3	1	2	2	3	4	2	4	3	3	2	3	2	3	3	2	4	4	4	4	4	4
566	1	1995	4	1	0	2	3	3	3	2	4	3	4	2	3	4	4	4	3	3	4	2	1	2	2	3	2	3	1	1	1	3	2	2	3	2	3	2	4	3	2	4	2	3	4	4	3	4	3
568	2	1998	2	2	0	1	3	3	5	3	5	2	5	3	4	4	3	4	2	7	3	3	3	5	2	4	2	3	1	1	2	2	2	1	3	1	2	2	2	3	1	2	1	3	4	3	2	3	4
569	1	2000	1	1	0	2	1	1	3	2	3	3	4	3	3	3	2	4	3	2	3	3	3	3	2	3	2	3	2	1	1	3	3	2	2	1	3	1	2	2	1	3	1	1	2	3	3	3	3
571	2	1998	2	2	0	2	3	2	3	2	2	1	3	3	2	3	2	3	4	4	4	2	2	4	1	4	1	4	1	1	1	4	4	1	1	1	4	1	4	4	1	4	1	2	2	4	3	3	3
575	2	1999	2	2	1	1	4	3	4	3	3	2	5	3	4	4	3	4	4	4	6	5	2	2	1	3	1	3	2	1	1	3	3	2	2	2	2	2	2	2	2	2	2	4	4	3	3	3	2
576	2	1999	2	2	0	1	4	4	3	3	3	2	4	4	4	4	3	4	5	6	6	3	4	4	2	3	1	4	1	1	1	4	4	1	4	2	4	1	4	4	1	4	1	4	4	4	4	4	4
577	2	1999	2	2	1	1	3	3	5	2	5	2	5	2	5	5	3	5	5	3	5	1	1	3	2	4	1	4	1	1	1	4	4	1	1	3	4	1	5	4	2	4	1	4	4	4	4	4	4
578	2	1999	2	1	1	1	4	3	4	2	4	2	3	3	4	4	3	4	6	6	5	4	3	3	3	3	3	3	3	3	3	3	2	3	3	3	4	4	4	3	3	4	3	3	3	4	4	3	4
942	2	2000	1	2	0	2	1	1	4	4	4	4	4	4	4	4	4	4	3	2	3	3	2	4	2	4	3	2	3	3	2	2	2	2	3	1	3	3	3	2	3	3	3	3	2	3	4	4	4
953	2	2000	1	1	0	1	4	2	2	2	4	1	4	2	3	2	2	3	5	2	2	3	5	2	4	3	4	2	2	2	1	4	3	1	2	4	3	4	2	2	4	3	3	2	4	3	3	2	3
955	2	2000	1	2	0	2	2	2	4	3	4	2	4	4	4	4	3	4	3	3	3	3	3	2	4	3	4	4	2	4	2	2	2	2	2	2	2	3	3	3	3	3	2	2	3	3	3	3	3
547	2	1998	2	2	0	1	1	2	3	2	3	2	3	1	3	3	1	3	3	3	4	6	2	3	4	4	4	3	1	1	2	3	3	3	4	4	4	4	4	3	4	2	1	3	4	3	3	2	2
549	2	2000	1	2	0	1	3	4	4	3	4	4	3	3	4	3	2	3	3	4	2	2	2	3	4	3	4	3	4	3	3	2	2	4	4	4	3	4	2	3	3	3	4	3	3	2	2	2	2
551	1	1997	3	2	0	2	3	3	3	3	3	2	2	2	3	3	4	4	3	5	3	2	2	2	3	2	4	3	2	3	1	2	3	1	2	2	2	2	3	3	4	3	2	2	2	2	2	3	4
552	1	1995	3	2	0	1	4	2	4	2	4	1	3	2	4	4	3	3	2	6	6	2	2	2	5	2	5	2	4	1	1	4	4	4	2	1	1	4	2	2	4	4	3	2	4	4	4	2	3
553	1	2000	2	2	0	2	2	1	2	4	1	3	1	3	2	2	3	2	2	2	2	2	2	2	4	2	4	2	2	3	3	2	2	2	4	3	2	4	3	3	2	2	3	2	1	1	1	1	4
554	2	1998	2	2	0	2	1	2	3	3	3	2	3	2	3	3	2	2	3	3	4	3	2	2	2	3	1	3	1	1	1	2	2	1	1	1	2	1	1	3	1	2	1	2	3	2	2	2	2
555	1	1998	2	1	0	2	2	1	2	1	5	2	4	3	4	4	4	4	4	4	4	1	1	4	2	4	3	4	2	2	1	4	4	1	1	3	3	3	3	2	1	4	1	3	4	4	4	4	3
556	2	1999	2	2	0	2	4	4	4	3	3	3	3	4	4	3	3	4	3	4	4	4	4	4	3	3	3	3	3	3	2	3	2	2	2	3	3	3	3	3	2	3	3	3	4	3	2	2	2
557	2	1998	2	2	0	2	2	1	2	2	2	3	3	3	2	3	2	3	2	3	2	2	1	2	4	2	2	2	4	3	2	2	1	3	2	4	2	2	2	2	3	2	3	2	2	3	3	3	2
559	2	1999	2	2	1	1	2	3	2	3	3	4	4	3	3	3	3	3	5	5	6	6	3	4	3	3	3	4	1	1	3	3	2	4	2	2	3	3	4	3	3	3	1	4	3	3	2	2	4
560	1	1998	1	1	0	2	2	2	3	3	3	3	3	3	3	4	4	3	3	3	3	3	3	2	2	2	2	2	2	2	2	2	2	2	2	2	2	2	2	2	2	2	2	2	2	3	3	3	3
931	2	2001	1	2	0	1	5	5	2	2	3	3	4	3	3	3	2	3	3	5	4	2	1	3	4	2	2	3	2	2	2	2	2	3	2	2	2	2	3	3	2	3	2	3	2	2	2	2	3
935	2	2000	1	2	0	2	2	2	2	2	4	2	4	2	3	3	3	4	3	3	3	2	2	2	3	3	2	3	1	2	2	3	3	2	2	2	3	3	3	3	2	3	1	3	3	3	3	3	3
533	2	2001	1	2	0	2	3	2	4	4	5	4	4	5	4	4	4	4	1	3	3	2	1	4	5	3	3	3	1	1	1	3	2	1	1	3	1	3	2	3	3	2	2	3	3	3	3	3	2
534	1	1996	3	2	0	1	3	3	3	3	4	4	3	2	3	4	3	3	3	3	4	3	3	4	4	3	4	3	3	4	2	4	3	5	5	2	3	3	3	2	4	3	3	3	3	4	4	4	3
535	2	1996	3	2	0	2	2	2	5	3	5	3	5	4	5	5	3	5	3	6	6	3	6	2	4	2	4	3	1	1	3	3	3	2	4	2	2	2	4	3	3	2	1	3	2	4	4	3	4
536	1	1997	3	2	0	2	2	3	4	3	5	3	5	4	3	3	3	3	5	4	6	6	5	3	2	3	1	2	1	1	1	3	3	2	1	1	3	1	3	3	1	3	1	1	2	4	4	4	4
537	2	2000	1	2	0	1	1	2	2	2	4	4	4	2	3	3	2	4	3	4	5	3	2	3	2	2	3	3	2	1	2	3	2	1	1	1	2	3	3	3	2	3	2	4	3	2	3	2	2
538	1	1997	3	1	0	2	2	2	5	3	5	4	4	4	4	4	4	4	4	4	4	4	4	5	2	4	2	5	1	1	1	5	5	1	4	4	5	1	5	5	1	5	1	4	4	4	4	4	4
539	2	1998	3	2	0	2	2	2	5	4	5	4	5	1	5	5	1	5	2	2	7	7	3	2	1	4	1	1	1	1	1	1	3	1	1	1	1	3	4	4	1	4	1	2	4	4	4	4	3
541	1	1998	2	2	0	2	2	1	3	2	4	2	4	3	4	4	2	4	3	5	5	3	2	3	2	3	2	2	3	2	2	4	2	2	3	2	2	3	3	3	2	2	2	4	4	4	4	3	3
542	1	1998	3	2	0	2	2	1	4	3	4	4	4	4	4	4	4	4	5	5	6	2	1	4	2	4	1	4	2	1	1	4	3	2	2	3	2	4	3	3	2	4	1	2	2	3	4	3	2
543	1	1998	3	2	0	1	3	3	4	2	4	3	4	4	4	4	2	4	5	3	4	2	2	3	3	2	3	2	1	1	2	2	2	1	2	1	3	2	4	4	2	4	1	3	3	4	3	3	3
544	1	1998	2	1	0	1	2	2	1	1	5	1	4	1	5	2	1	4	6	5	6	5	7	4	2	5	3	5	3	1	2	5	5	3	4	1	5	3	5	4	1	5	1	4	3	3	3	3	3
545	1	1996	3	2	1	1	3	2	4	2	2	2	5	2	4	3	3	5	5	4	5	2	2	4	1	4	1	4	2	1	1	5	2	1	2	1	3	2	5	5	1	5	1	3	4	4	4	3	4
546	2	1999	3	2	1	1	4	3	3	4	2	4	3	5	2	2	4	4	6	4	6	6	6	2	2	3	1	3	4	2	1	4	3	1	1	4	1	1	1	3	1	3	1	2	3	3	3	3	3
946	2	2001	1	2	0	2	2	2	4	2	4	2	3	2	4	4	2	2	5	4	4	3	3	3	2	2	2	3	2	2	2	4	3	2	2	3	3	3	3	3	2	4	2	3	3	2	2	3	3
966	1	1999	1	1	1	1	2	1	5	4	4	3	3	3	4	3	4	3	5	4	6	5	5	3	3	3	4	4	2	1	2	3	3	3	3	2	3	3	3	2	2	3	3	2	3	3	3	3	3
976	2	2000	1	1	0	2	2	1	5	3	5	1	5	2	5	5	1	5	6	3	6	3	2	4	3	4	2	4	2	1	1	4	2	1	2	1	4	3	3	3	2	3	1	3	3	4	4	4	3
980	2	2000	1	1	0	1	4	4	3	4	3	3	4	4	3	3	4	3	3	4	3	2	1	2	3	2	2	3	1	1	1	3	3	1	1	1	1	3	3	3	3	2	1	4	2	4	4	3	3
525	2	1997	2	2	1	2	2	2	3	4	4	3	4	4	4	4	4	4	4	2	3	3	1	2	2	2	2	2	2	2	2	2	2	2	4	2	2	2	3	3	2	3	2	3	3	3	3	4	3
526	2	1997	3	2	0	1	4	4	1	3	3	3	4	3	4	4	3	3	3	3	3	3	3	1	3	1	3	2	3	3	1	2	2	3	3	3	2	4	3	3	4	2	3	2	2	2	2	2	2
528	1	1998	3	2	0	1	2	3	4	4	4	1	4	3	4	4	4	4	4	4	4	4	4	2	2	2	2	2	2	2	2	2	2	2	2	2	2	2	4	4	2	3	2	3	3	3	3	3	3
529	1	1997	3	2	1	1	4	3	4	4	3	3	3	4	2	4	3	5	3	4	4	5	1	2	3	2	3	3	1	3	4	1	2	3	5	1	2	3	2	3	4	2	2	2	1	3	3	2	4
530	2	1999	2	2	0	2	2	2	5	4	4	4	4	4	4	4	4	4	5	4	5	3	3	2	3	3	3	3	3	3	3	3	3	3	3	3	3	3	3	3	3	3	3	3	3	3	3	3	3
531	1	1998	2	1	0	2	2	2	5	3	5	3	5	3	3	5	3	3	4	4	4	4	2	4	2	4	2	4	1	1	1	4	4	2	1	3	3	2	4	3	3	4	1	3	3	3	3	3	3
532	2	1997	3	2	0	2	2	2	4	2	4	1	5	3	4	4	3	4	6	2	6	4	2	4	3	4	1	3	1	1	1	3	5	2	1	1	1	1	1	4	1	4	1	3	3	3	4	4	4
951	2	2001	1	1	0	1	4	3	5	4	4	3	3	4	4	4	3	3	3	4	3	3	1	3	2	2	2	3	2	2	1	3	2	1	3	2	2	3	3	3	2	3	2	4	3	4	4	2	2
985	2	2000	1	1	0	2	2	2	4	4	4	4	4	4	3	3	3	4	2	3	3	3	2	3	4	3	4	2	3	3	3	2	2	2	3	2	2	2	2	2	2	3	2	3	2	3	3	3	3
517	1	1997	3	2	1	1	5	5	4	4	4	4	3	3	4	4	4	4	7	7	6	7	6	4	2	3	2	4	2	2	2	4	4	3	4	4	3	4	4	4	2	3	3	3	3	3	3	3	3
519	2	1998	2	2	0	2	2	1	4	3	3	3	4	2	4	4	2	4	4	4	4	4	4	3	2	3	2	3	2	1	1	3	3	2	1	3	3	3	3	3	2	3	2	3	3	3	3	3	3
520	2	2000	2	2	1	2	2	2	4	2	4	2	3	2	4	4	2	4	3	3	5	2	1	1	3	4	1	4	1	1	1	4	3	3	1	1	4	1	4	3	2	4	1	2	4	3	4	2	2
521	1	1997	3	2	0	1	1	1	4	2	4	2	4	4	4	4	2	2	3	3	2	2	1	3	4	4	3	4	4	1	1	4	2	3	2	2	2	3	4	4	2	4	1	3	4	4	3	3	2
522	2	1999	2	2	0	2	3	3	4	2	4	2	4	2	4	4	2	4	4	4	4	3	2	4	3	3	2	3	1	1	1	2	3	1	1	1	3	2	3	3	1	3	1	4	4	4	2	3	2
523	2	1999	2	2	0	1	2	2	4	3	4	3	4	3	4	4	3	4	3	3	4	4	3	4	3	3	3	2	3	2	2	2	2	3	2	4	2	2	2	3	2	2	2	4	3	3	3	4	3
524	2	1998	2	2	1	1	3	3	4	2	4	1	3	2	4	4	3	4	5	4	6	5	3	4	3	4	1	4	2	2	2	4	4	2	3	2	4	3	4	3	2	4	2	3	4	3	3	3	3
910	2	2000	1	2	0	2	3	2	3	2	4	2	4	2	4	4	3	4	3	3	3	1	1	4	3	4	3	3	2	2	2	4	4	3	2	2	4	3	3	2	2	3	2	3	4	3	3	3	4
943	1	2000	1	2	0	2	4	5	3	3	3	3	3	5	3	1	3	3	3	3	3	3	1	3	2	3	2	2	2	2	2	2	2	2	2	2	2	2	2	2	2	2	2	3	1	3	3	3	2
973	1	1999	1	2	0	1	4	3	4	2	4	4	4	1	3	3	2	3	4	2	4	3	1	2	4	2	1	2	4	1	1	2	3	1	3	3	2	1	1	2	1	2	1	3	3	3	3	3	3
514	1	1997	3	2	0	1	2	2	3	3	3	2	3	4	2	3	4	2	1	3	1	3	1	1	2	3	1	1	2	2	3	1	1	3	2	3	1	2	3	3	1	2	2	1	2	2	1	3	3
515	2	2000	1	2	1	1	4	1	5	2	5	1	5	3	5	5	3	5	6	6	6	6	5	5	3	4	3	5	3	3	3	5	5	3	3	3	3	3	5	3	3	5	3	4	4	4	4	4	4
516	2	2000	2	2	1	1	3	4	4	4	4	2	5	3	5	5	4	5	2	4	3	4	2	3	2	4	1	3	3	1	1	3	3	1	2	3	3	2	3	2	1	4	1	3	3	3	3	3	3
926	2	2000	1	2	1	1	4	4	1	2	3	3	3	4	3	3	3	3	6	6	6	6	6	3	2	2	2	2	2	2	2	3	3	3	2	2	3	2	3	2	2	2	1	2	2	3	2	2	3
1001	2	2000	1	1	0	2	3	1	2	4	5	3	4	2	4	4	2	4	1	1	3	1	1	2	3	1	3	4	2	1	2	3	2	2	4	1	3	1	4	4	2	3	3	3	3	2	4	2	4
511	1	1997	2	1	0	2	2	1	4	4	4	1	3	4	3	4	4	4	2	2	2	3	3	2	2	3	2	2	2	3	2	3	1	1	2	3	2	1	3	3	2	1	2	2	1	1	2	2	2
512	2	2000	1	2	1	1	5	5	4	3	4	3	3	4	4	4	2	3	3	3	4	5	3	3	3	3	3	4	2	2	2	3	2	3	4	3	4	4	4	4	2	3	2	3	3	3	3	3	3
509	2	2000	1	2	0	1	3	2	4	4	5	3	5	3	5	5	3	5	4	4	5	2	1	4	2	5	3	3	2	2	2	4	4	2	2	3	4	2	3	2	2	4	2	3	4	4	4	3	4
510	1	1997	3	2	0	2	2	1	4	3	3	3	3	3	3	4	4	4	3	3	3	3	3	3	3	3	3	3	2	2	3	3	3	3	3	2	2	2	2	2	3	2	2	2	2	2	2	3	3
987	2	2000	1	1	0	1	4	4	4	3	4	3	4	3	4	4	3	4	5	5	5	3	3	2	3	3	4	2	2	2	2	3	4	2	2	2	4	3	3	3	3	3	3	4	2	4	3	3	3
497	2	1999	2	2	0	2	2	2	3	3	4	2	4	3	2	4	2	3	3	3	3	3	1	4	3	3	3	3	2	4	2	3	3	2	2	3	3	2	3	3	2	3	2	3	3	3	3	3	3
498	1	1998	2	1	1	1	1	1	4	4	4	2	4	4	4	4	4	2	4	4	4	1	1	1	1	1	1	1	1	1	1	1	1	1	1	1	1	1	1	1	1	1	1	2	1	1	1	4	3
499	1	1997	2	1	1	1	3	3	4	3	4	3	4	2	4	4	3	4	4	4	4	3	3	4	2	3	2	4	2	2	2	4	4	3	2	3	4	2	3	3	3	4	2	2	2	1	1	3	3
500	1	1999	2	2	0	2	2	1	3	2	4	4	4	3	3	4	4	4	5	4	4	5	4	3	2	3	2	3	2	3	2	3	2	3	2	3	2	2	2	3	3	3	2	2	3	2	3	2	3
501	1	1998	2	2	0	2	4	1	4	3	3	3	3	3	3	3	3	3	4	4	6	4	4	3	3	3	3	3	3	3	3	3	3	3	3	3	3	3	3	3	3	3	3	2	2	2	2	2	2
506	2	1999	2	2	0	2	3	2	4	4	3	3	3	3	3	3	3	3	4	4	5	3	3	3	4	3	2	3	3	1	1	1	1	1	1	1	1	3	1	2	1	3	1	4	4	2	1	3	3
507	1	1997	3	2	0	2	3	3	5	5	2	2	2	2	2	2	3	3	6	6	7	5	5	3	3	4	3	2	3	2	2	1	1	3	2	2	3	3	4	4	2	2	4	3	3	2	2	4	3
508	1	1998	3	1	0	1	3	3	4	3	4	2	4	3	3	4	2	4	5	4	5	3	4	4	2	4	3	3	4	2	4	3	2	4	4	3	2	4	3	3	2	4	3	3	2	2	3	2	3
496	2	1999	2	2	0	2	2	2	4	2	4	1	3	2	4	4	2	4	5	3	6	3	1	3	2	4	1	3	2	1	1	3	2	1	1	2	3	2	2	3	1	4	1	3	4	3	3	2	2
917	2	2001	1	2	0	1	3	2	2	1	4	1	3	1	5	3	1	3	5	6	5	3	2	2	4	4	4	2	1	1	1	3	1	3	1	3	2	4	2	2	4	4	2	2	4	4	4	4	4
493	1	1998	3	2	0	2	2	2	4	5	3	1	5	5	3	2	5	3	5	3	5	5	1	5	2	3	3	3	1	1	3	5	3	1	4	3	4	4	3	3	2	5	2	4	3	2	4	2	4
495	2	1997	2	2	1	1	4	3	4	2	4	2	3	3	4	4	2	4	3	5	4	2	2	2	4	3	4	4	1	2	2	3	3	2	4	4	4	3	4	4	3	3	1	3	4	4	4	4	4
491	2	1999	2	2	0	1	2	2	4	2	4	2	4	2	4	4	2	4	2	6	3	2	1	2	4	2	3	2	1	2	1	2	4	1	1	1	3	3	3	3	1	2	2	4	3	4	4	4	3
492	1	1999	2	1	0	1	4	3	4	3	4	2	4	4	4	4	4	4	5	5	5	4	5	3	2	3	2	3	2	2	2	3	3	2	2	2	3	2	2	3	2	3	2	1	3	2	2	2	3
490	2	1999	2	2	0	1	4	2	3	2	3	1	4	1	4	4	3	2	4	4	3	3	1	3	4	2	3	3	4	1	1	2	1	1	1	2	3	2	3	3	2	2	1	3	2	3	3	3	3
488	2	1998	2	2	0	2	2	2	3	5	2	3	2	5	4	2	5	5	2	3	1	1	2	2	4	2	4	4	2	4	2	1	1	4	4	2	3	3	3	2	2	2	4	3	2	1	1	1	2
489	1	1999	1	1	1	1	3	4	3	3	3	3	2	2	2	3	3	2	5	5	5	4	3	2	2	3	2	4	1	1	1	3	3	1	1	3	3	4	3	4	1	4	1	3	2	3	3	3	3
487	2	1998	2	2	0	1	3	2	3	2	3	2	4	1	3	3	2	3	4	4	6	3	3	3	2	3	1	3	2	1	1	3	3	1	1	2	3	2	4	3	1	3	1	3	3	4	4	4	4
484	2	1999	2	2	0	1	3	3	4	3	3	3	4	4	4	4	3	4	3	3	3	3	1	3	4	3	4	2	4	3	1	3	3	2	4	4	4	4	3	3	2	3	4	2	3	3	3	3	3
485	2	1998	2	2	0	2	1	3	4	2	3	1	3	3	4	3	2	3	3	3	5	2	2	3	4	3	2	3	1	1	2	3	1	2	1	3	3	3	2	3	3	3	1	3	4	4	4	4	2
486	1	1999	1	1	0	2	1	1	5	4	3	5	3	3	4	3	3	3	3	2	3	2	1	3	4	2	3	4	1	1	1	4	4	1	1	2	3	3	2	2	2	3	1	2	2	3	2	4	4
999	2	1999	1	1	0	1	4	4	4	2	2	2	3	4	2	2	2	4	2	6	5	3	3	2	4	3	4	3	2	4	4	2	2	4	4	2	2	4	2	2	4	2	4	3	3	2	3	3	4
483	2	1999	2	2	0	2	1	1	4	2	4	1	4	3	4	4	2	4	6	5	6	6	3	4	2	4	1	4	1	1	1	4	4	1	2	1	4	2	4	4	1	4	1	3	3	3	3	3	3
481	2	1999	2	2	0	1	4	3	5	3	5	3	5	4	5	5	3	5	3	6	6	4	3	3	2	4	2	4	2	1	1	3	3	2	4	4	4	2	3	3	1	3	1	4	4	4	4	4	2
968	1	2000	1	1	0	2	2	3	4	3	5	4	5	4	4	4	4	4	5	5	6	3	2	4	4	3	2	4	1	1	1	4	3	4	3	3	2	4	3	3	3	2	1	3	2	4	4	4	3
480	2	1999	2	2	0	1	3	3	4	2	3	2	3	3	4	4	2	3	3	3	3	3	2	2	3	2	3	2	1	1	1	2	2	2	1	2	2	3	3	3	3	3	1	3	3	3	3	3	3
963	1	2000	1	2	0	2	1	1	3	3	3	3	4	3	3	3	3	3	2	2	3	2	2	2	2	2	2	2	2	2	2	2	2	2	2	2	2	2	2	2	2	2	2	2	2	2	2	2	2
478	1	1997	2	1	0	2	3	1	4	3	4	4	4	4	4	3	3	3	3	2	5	3	5	4	4	2	3	4	2	3	3	3	2	2	2	3	2	3	2	2	3	2	2	2	3	2	2	2	3
479	1	1996	3	2	0	2	1	2	3	4	1	3	3	3	3	3	1	1	1	1	1	1	1	2	2	2	3	2	2	2	1	2	2	2	1	2	2	3	2	2	2	1	2	2	2	1	2	2	3
906	2	2000	1	2	0	2	2	1	4	3	4	2	4	4	4	4	3	4	4	4	4	2	2	3	2	4	2	4	3	3	3	4	4	3	4	3	4	3	3	4	3	3	3	3	3	3	3	3	3
948	2	1998	1	2	1	2	1	1	3	3	3	2	4	4	4	4	4	4	3	3	3	3	2	2	2	3	2	2	1	2	2	2	2	2	2	2	2	2	2	3	2	2	2	3	4	4	3	4	3
475	2	1999	2	2	0	1	2	2	3	2	3	2	4	2	4	4	2	4	5	3	5	3	3	4	4	4	3	2	3	2	3	3	3	3	3	2	3	3	2	3	3	2	2	3	3	4	3	3	4
477	2	1999	2	2	0	1	1	2	3	2	3	1	4	4	3	3	2	3	2	5	6	2	3	3	4	3	4	2	3	4	2	3	2	4	2	4	2	4	2	3	4	2	4	2	2	2	2	2	1
474	1	1998	2	2	0	2	2	1	4	3	4	3	4	2	4	3	3	3	6	7	6	6	6	4	2	4	2	4	2	1	1	4	5	2	4	1	4	2	4	4	1	4	2	4	4	4	3	4	3
473	1	1999	2	2	1	1	1	1	4	3	4	2	4	2	4	4	3	3	3	2	3	1	1	2	3	3	3	3	3	1	1	2	2	4	4	2	3	4	2	2	4	3	3	2	3	2	2	2	3
[truncated: 14 more columns]
